# Supplementary material for: Glycaspis brimblecombei (Hemiptera: Psyllidae) attack patterns on different Eucalyptus genotypes
Source: PeerJ. 2017 Oct 24;5:e3864. doi: 10.7717/peerj.3864 (PMC5659215; doi:10.7717/peerj.3864)
Supplement: Data S1 [file peerj-05-3864-s001.xls]

## Sheet: tudojunto
Site	Genotype	Month	Plant	Leaf surface	Egg density	Nymph density	Parasitism rate	Precipitation
1	E. camadulensis	December	1	adaxial	0.02	0	0	410
1	E. camadulensis	December	1	abaxial	0.02	0	0	410
1	E. camadulensis	December	2	adaxial	0.09	0	0	410
1	E. camadulensis	December	2	abaxial	0.01	0	0	410
1	E. camadulensis	December	3	adaxial	0.91	0	0	410
1	E. camadulensis	December	3	abaxial	0.95	0	0	410
1	E. camadulensis	December	4	adaxial	0	0	0	410
1	E. camadulensis	December	4	abaxial	0	0	0	410
1	E. camadulensis	December	5	adaxial	0.24	0	0	410
1	E. camadulensis	December	5	abaxial	0.76	0	0	410
1	E. camadulensis	December	6	adaxial	0.19	0	0	410
1	E. camadulensis	December	6	abaxial	0.51	0	0	410
1	E. camadulensis	December	7	adaxial	0.29	0	0	410
1	E. camadulensis	December	7	abaxial	0.04	0	0	410
1	E. camadulensis	December	8	adaxial	0.83	0	0	410
1	E. camadulensis	December	8	abaxial	0.95	0	0	410
1	E. camadulensis	December	9	adaxial	0.02	0	0	410
1	E. camadulensis	December	9	abaxial	0.06	0.02	0	410
1	E. camadulensis	December	10	adaxial	0.28	0	0	410
1	E. camadulensis	December	10	abaxial	0.4	0	0	410
1	E. camadulensis	December	31	adaxial	0.48	0	0	410
1	E. camadulensis	December	31	abaxial	0.27	0	0	410
1	E. camadulensis	December	32	adaxial	2.6	0	0	410
1	E. camadulensis	December	32	abaxial	0.58	0	0	410
1	E. camadulensis	December	33	adaxial	1.91	0	0	410
1	E. camadulensis	December	33	abaxial	1.72	0	0	410
1	E. camadulensis	December	34	adaxial	1.45	0	0	410
1	E. camadulensis	December	34	abaxial	1.84	0	0	410
1	E. camadulensis	December	35	adaxial	0.03	0	0	410
1	E. camadulensis	December	35	abaxial	0.21	0	0	410
1	E. camadulensis	December	36	adaxial	0.02	0	0	410
1	E. camadulensis	December	36	abaxial	0.12	0	0	410
1	E. camadulensis	December	37	adaxial	1.81	0	0	410
1	E. camadulensis	December	37	abaxial	2.45	0	0	410
1	E. camadulensis	December	38	adaxial	0.01	0	0	410
1	E. camadulensis	December	38	abaxial	0.1	0	0	410
1	E. camadulensis	December	39	adaxial	0.2	0	0	410
1	E. camadulensis	December	39	abaxial	0.48	0	0	410
1	E. camadulensis	December	40	adaxial	0.31	0	0	410
1	E. camadulensis	December	40	abaxial	0.72	0	0	410
2	E. camadulensis	December	41	adaxial	1.25	0	0	410
2	E. camadulensis	December	41	abaxial	2.08	0	0.1	410
2	E. camadulensis	December	42	adaxial	1.6	0	0	410
2	E. camadulensis	December	42	abaxial	1.68	0	0	410
2	E. camadulensis	December	43	adaxial	0	0	0	410
2	E. camadulensis	December	43	abaxial	0	0	0	410
2	E. camadulensis	December	44	adaxial	0.33	0	0	410
2	E. camadulensis	December	44	abaxial	0.74	0	0	410
2	E. camadulensis	December	45	adaxial	0.45	0	0	410
2	E. camadulensis	December	45	abaxial	0.84	0	0	410
2	E. camadulensis	December	46	adaxial	0.25	0	0	410
2	E. camadulensis	December	46	abaxial	0.55	0	0	410
2	E. camadulensis	December	47	adaxial	1.57	0	0	410
2	E. camadulensis	December	47	abaxial	2.31	0	0	410
2	E. camadulensis	December	48	adaxial	2.42	0	0	410
2	E. camadulensis	December	48	abaxial	3.36	0	0	410
2	E. camadulensis	December	49	adaxial	0.89	0	0	410
2	E. camadulensis	December	49	abaxial	2.1	0	0	410
2	E. camadulensis	December	50	adaxial	0	0	0	410
2	E. camadulensis	December	50	abaxial	0	0	0	410
2	E. camadulensis	December	11	adaxial	0.01	0	0	410
2	E. camadulensis	December	11	abaxial	0.03	0	0	410
2	E. camadulensis	December	12	adaxial	0.01	0	0	410
2	E. camadulensis	December	12	abaxial	0.02	0	0	410
2	E. camadulensis	December	13	adaxial	0.01	0	0	410
2	E. camadulensis	December	13	abaxial	0.03	0	0	410
2	E. camadulensis	December	14	adaxial	0.06	0.01	0	410
2	E. camadulensis	December	14	abaxial	0.03	0	0	410
2	E. camadulensis	December	15	adaxial	1.4	0	0	410
2	E. camadulensis	December	15	abaxial	7.85	0	0	410
2	E. camadulensis	December	16	adaxial	0.7	0	0	410
2	E. camadulensis	December	16	abaxial	1.24	0	0	410
2	E. camadulensis	December	17	adaxial	0.17	0	0	410
2	E. camadulensis	December	17	abaxial	0.22	0	0	410
2	E. camadulensis	December	18	adaxial	0.73	0	0	410
2	E. camadulensis	December	18	abaxial	1.81	0	0	410
2	E. camadulensis	December	19	adaxial	0	0	0	410
2	E. camadulensis	December	19	abaxial	0	0	0	410
2	E. camadulensis	December	20	adaxial	0.74	0	0	410
2	E. camadulensis	December	20	abaxial	1.33	0	0	410
17	Urograndis	December	21	adaxial	0	0	0	410
17	Urograndis	December	21	abaxial	0	0	0	410
17	Urograndis	December	22	adaxial	0	0	0	410
17	Urograndis	December	22	abaxial	0	0	0	410
17	Urograndis	December	23	adaxial	0	0	0	410
17	Urograndis	December	23	abaxial	0	0	0	410
17	Urograndis	December	24	adaxial	0	0	0	410
17	Urograndis	December	24	abaxial	0	0	0	410
17	Urograndis	December	25	adaxial	0	0	0	410
17	Urograndis	December	25	abaxial	0.01	0	0	410
17	Urograndis	December	26	adaxial	0	0	0	410
17	Urograndis	December	26	abaxial	0	0	0	410
17	Urograndis	December	27	adaxial	0	0	0	410
17	Urograndis	December	27	abaxial	0	0	0	410
17	Urograndis	December	28	adaxial	0	0	0	410
17	Urograndis	December	28	abaxial	0	0	0	410
17	Urograndis	December	29	adaxial	0	0	0	410
17	Urograndis	December	29	abaxial	0	0	0	410
17	Urograndis	December	30	adaxial	0	0	0	410
17	Urograndis	December	30	abaxial	0	0	0	410
17	Urograndis	December	51	adaxial	0	0	0	410
17	Urograndis	December	51	abaxial	0	0	0	410
17	Urograndis	December	52	adaxial	0	0	0	410
17	Urograndis	December	52	abaxial	0	0	0	410
17	Urograndis	December	53	adaxial	0	0	0	410
17	Urograndis	December	53	abaxial	0	0	0	410
17	Urograndis	December	54	adaxial	0	0	0	410
17	Urograndis	December	54	abaxial	0	0	0	410
17	Urograndis	December	55	adaxial	0	0	0	410
17	Urograndis	December	55	abaxial	0	0	0	410
17	Urograndis	December	56	adaxial	0	0	0	410
17	Urograndis	December	56	abaxial	0	0	0	410
17	Urograndis	December	57	adaxial	0	0	0	410
17	Urograndis	December	57	abaxial	0	0	0	410
17	Urograndis	December	58	adaxial	0	0	0	410
17	Urograndis	December	58	abaxial	0	0	0	410
17	Urograndis	December	59	adaxial	0	0	0	410
17	Urograndis	December	59	abaxial	0	0	0	410
17	Urograndis	December	60	adaxial	0	0	0	410
17	Urograndis	December	60	abaxial	0	0	0	410
21	Urograndis	December	61	adaxial	0	0	0	410
21	Urograndis	December	61	abaxial	0	0	0	410
21	Urograndis	December	62	adaxial	0	0	0	410
21	Urograndis	December	62	abaxial	0.01	0	0	410
21	Urograndis	December	63	adaxial	0	0	0	410
21	Urograndis	December	63	abaxial	0.02	0	0	410
21	Urograndis	December	64	adaxial	0	0	0	410
21	Urograndis	December	64	abaxial	0.2	0	0	410
21	Urograndis	December	65	adaxial	0	0	0	410
21	Urograndis	December	65	abaxial	0	0	0	410
21	Urograndis	December	66	adaxial	0	0	0	410
21	Urograndis	December	66	abaxial	0.51	0	0	410
21	Urograndis	December	67	adaxial	0	0	0	410
21	Urograndis	December	67	abaxial	0.04	0	0	410
21	Urograndis	December	68	adaxial	0	0	0	410
21	Urograndis	December	68	abaxial	0	0	0	410
21	Urograndis	December	69	adaxial	0	0	0	410
21	Urograndis	December	69	abaxial	0	0	0	410
21	Urograndis	December	70	adaxial	0	0	0	410
21	Urograndis	December	70	abaxial	0.24	0	0	410
21	Urograndis	December	71	adaxial	0	0	0	410
21	Urograndis	December	71	abaxial	0.08	0	0	410
21	Urograndis	December	72	adaxial	0.04	0	0	410
21	Urograndis	December	72	abaxial	0.33	0	0	410
21	Urograndis	December	73	adaxial	0	0	0	410
21	Urograndis	December	73	abaxial	0.08	0	0	410
21	Urograndis	December	74	adaxial	0	0	0	410
21	Urograndis	December	74	abaxial	0.25	0	0	410
21	Urograndis	December	75	adaxial	0	0	0	410
21	Urograndis	December	75	abaxial	0.33	0	0	410
21	Urograndis	December	76	adaxial	0.04	0	0	410
21	Urograndis	December	76	abaxial	1.16	0	0	410
21	Urograndis	December	77	adaxial	0	0	0	410
21	Urograndis	December	77	abaxial	0.17	0	0	410
21	Urograndis	December	78	adaxial	0	0	0	410
21	Urograndis	December	78	abaxial	0.04	0	0	410
21	Urograndis	December	79	adaxial	0	0	0	410
21	Urograndis	December	79	abaxial	0.03	0	0	410
21	Urograndis	December	80	adaxial	0.01	0	0	410
21	Urograndis	December	80	abaxial	0.18	0	0	410
22	Urocam	December	81	adaxial	0	0	0	410
22	Urocam	December	81	abaxial	0	0	0	410
22	Urocam	December	82	adaxial	0	0	0	410
22	Urocam	December	82	abaxial	0	0	0	410
22	Urocam	December	83	adaxial	0	0	0	410
22	Urocam	December	83	abaxial	0	0	0	410
22	Urocam	December	84	adaxial	0	0	0	410
22	Urocam	December	84	abaxial	0	0	0	410
22	Urocam	December	85	adaxial	0	0	0	410
22	Urocam	December	85	abaxial	0	0	0	410
22	Urocam	December	86	adaxial	0	0	0	410
22	Urocam	December	86	abaxial	0	0	0	410
22	Urocam	December	87	adaxial	0	0	0	410
22	Urocam	December	87	abaxial	0	0	0	410
22	Urocam	December	88	adaxial	0	0	0	410
22	Urocam	December	88	abaxial	0	0	0	410
22	Urocam	December	89	adaxial	0	0	0	410
22	Urocam	December	89	abaxial	0	0	0	410
22	Urocam	December	90	adaxial	0	0	0	410
22	Urocam	December	90	abaxial	0	0	0	410
22	Urocam	December	91	adaxial	0	0	0	410
22	Urocam	December	91	abaxial	0.02	0	0	410
22	Urocam	December	92	adaxial	0	0	0	410
22	Urocam	December	92	abaxial	0	0	0	410
22	Urocam	December	93	adaxial	0	0	0	410
22	Urocam	December	93	abaxial	0	0	0	410
22	Urocam	December	94	adaxial	0	0	0	410
22	Urocam	December	94	abaxial	0	0	0	410
22	Urocam	December	95	adaxial	0	0	0	410
22	Urocam	December	95	abaxial	0	0	0	410
22	Urocam	December	96	adaxial	0	0	0	410
22	Urocam	December	96	abaxial	0	0	0	410
22	Urocam	December	97	adaxial	0	0	0	410
22	Urocam	December	97	abaxial	0.02	0	0	410
22	Urocam	December	98	adaxial	0	0	0	410
22	Urocam	December	98	abaxial	0.01	0	0	410
22	Urocam	December	99	adaxial	0	0	0	410
22	Urocam	December	99	abaxial	0	0	0	410
22	Urocam	December	100	adaxial	0	0	0	410
22	Urocam	December	100	abaxial	0	0	0	410
24	Urocam	December	101	adaxial	0	0	0	410
24	Urocam	December	101	abaxial	0	0	0	410
24	Urocam	December	102	adaxial	0	0	0	410
24	Urocam	December	102	abaxial	0	0	0	410
24	Urocam	December	103	adaxial	0	0	0	410
24	Urocam	December	103	abaxial	0.04	0	0	410
24	Urocam	December	104	adaxial	0	0	0	410
24	Urocam	December	104	abaxial	0.01	0	0	410
24	Urocam	December	105	adaxial	0	0	0	410
24	Urocam	December	105	abaxial	0	0	0	410
24	Urocam	December	106	adaxial	0	0	0	410
24	Urocam	December	106	abaxial	0	0	0	410
24	Urocam	December	107	adaxial	0	0	0	410
24	Urocam	December	107	abaxial	0.01	0	0	410
24	Urocam	December	108	adaxial	0	0	0	410
24	Urocam	December	108	abaxial	0.01	0	0	410
24	Urocam	December	109	adaxial	0.01	0	0	410
24	Urocam	December	109	abaxial	0.02	0	0	410
24	Urocam	December	110	adaxial	0	0	0	410
24	Urocam	December	110	abaxial	0	0	0	410
24	Urocam	December	111	adaxial	0	0	0	410
24	Urocam	December	111	abaxial	0.09	0	0	410
24	Urocam	December	112	adaxial	0	0	0	410
24	Urocam	December	112	abaxial	0	0	0	410
24	Urocam	December	113	adaxial	0	0	0	410
24	Urocam	December	113	abaxial	0.02	0	0	410
24	Urocam	December	114	adaxial	0	0	0	410
24	Urocam	December	114	abaxial	0	0	0	410
24	Urocam	December	115	adaxial	0	0	0	410
24	Urocam	December	115	abaxial	0	0	0	410
24	Urocam	December	116	adaxial	0	0	0	410
24	Urocam	December	116	abaxial	0.01	0	0	410
24	Urocam	December	117	adaxial	0	0	0	410
24	Urocam	December	117	abaxial	0	0	0	410
24	Urocam	December	118	adaxial	0	0	0	410
24	Urocam	December	118	abaxial	0	0	0	410
24	Urocam	December	119	adaxial	0	0	0	410
24	Urocam	December	119	abaxial	0.02	0	0	410
24	Urocam	December	120	adaxial	0	0	0	410
24	Urocam	December	120	abaxial	0.06	0	0	410
1	E. camadulensis	January	121	adaxial	0.08	0.01	0	150
1	E. camadulensis	January	121	abaxial	0.14	0.04	0	150
1	E. camadulensis	January	122	adaxial	0	0.02	0	150
1	E. camadulensis	January	122	abaxial	0.13	0.08	0	150
1	E. camadulensis	January	123	adaxial	0.18	0.16	0	150
1	E. camadulensis	January	123	abaxial	0.61	0.31	0	150
1	E. camadulensis	January	124	adaxial	0.03	0	0	150
1	E. camadulensis	January	124	abaxial	0.05	0.04	0.1	150
1	E. camadulensis	January	125	adaxial	0.22	0.03	0	150
1	E. camadulensis	January	125	abaxial	0.02	0.02	0	150
1	E. camadulensis	January	126	adaxial	0.49	0.12	0	150
1	E. camadulensis	January	126	abaxial	1.41	0.52	0	150
1	E. camadulensis	January	127	adaxial	0.12	0.06	0	150
1	E. camadulensis	January	127	abaxial	0.27	0.05	0	150
1	E. camadulensis	January	128	adaxial	0	0	0	150
1	E. camadulensis	January	128	abaxial	0.14	0.05	0	150
1	E. camadulensis	January	129	adaxial	0.3	0.15	0	150
1	E. camadulensis	January	129	abaxial	0.27	0.06	0	150
1	E. camadulensis	January	130	adaxial	0.1	0.02	0	150
1	E. camadulensis	January	130	abaxial	0.29	0.06	0	150
1	E. camadulensis	January	131	adaxial	0.21	0.01	0	150
1	E. camadulensis	January	131	abaxial	0.58	0.02	0	150
1	E. camadulensis	January	132	adaxial	0.08	0.03	0	150
1	E. camadulensis	January	132	abaxial	0.15	0.02	0	150
1	E. camadulensis	January	133	adaxial	0.02	0.01	0	150
1	E. camadulensis	January	133	abaxial	0.15	0	0	150
1	E. camadulensis	January	134	adaxial	0	0	0	150
1	E. camadulensis	January	134	abaxial	0.01	0	0	150
1	E. camadulensis	January	135	adaxial	0.31	0.06	0	150
1	E. camadulensis	January	135	abaxial	0.09	0.02	0	150
1	E. camadulensis	January	136	adaxial	0.29	0	0	150
1	E. camadulensis	January	136	abaxial	0.61	0	0	150
1	E. camadulensis	January	137	adaxial	0.07	0	0	150
1	E. camadulensis	January	137	abaxial	0.26	0.03	0	150
1	E. camadulensis	January	138	adaxial	0.04	0	0	150
1	E. camadulensis	January	138	abaxial	0.01	0.01	0	150
1	E. camadulensis	January	139	adaxial	1.18	0.04	0	150
1	E. camadulensis	January	139	abaxial	0.64	0.06	0	150
1	E. camadulensis	January	140	adaxial	0.18	0.03	0	150
1	E. camadulensis	January	140	abaxial	0.3	0.07	0	150
2	E. camadulensis	January	141	adaxial	1.06	0	0	150
2	E. camadulensis	January	141	abaxial	1.09	0	0	150
2	E. camadulensis	January	142	adaxial	0.76	0.01	0	150
2	E. camadulensis	January	142	abaxial	0.85	0	0	150
2	E. camadulensis	January	143	adaxial	0.25	0	0	150
2	E. camadulensis	January	143	abaxial	0.31	0	0	150
2	E. camadulensis	January	144	adaxial	2.83	0.02	0	150
2	E. camadulensis	January	144	abaxial	2.12	0.02	0	150
2	E. camadulensis	January	145	adaxial	1.06	0.01	0	150
2	E. camadulensis	January	145	abaxial	0.31	0.01	0	150
2	E. camadulensis	January	146	adaxial	0.51	0	0	150
2	E. camadulensis	January	146	abaxial	0.81	0	0	150
2	E. camadulensis	January	147	adaxial	2.14	0.01	0	150
2	E. camadulensis	January	147	abaxial	1.83	0.01	0	150
2	E. camadulensis	January	148	adaxial	1.92	0	0	150
2	E. camadulensis	January	148	abaxial	1.59	0	0	150
2	E. camadulensis	January	149	adaxial	0.02	0.01	0	150
2	E. camadulensis	January	149	abaxial	0.03	0.01	0	150
2	E. camadulensis	January	150	adaxial	1.04	0.01	0	150
2	E. camadulensis	January	150	abaxial	4.29	0.02	0	150
2	E. camadulensis	January	151	adaxial	1.92	0	0	150
2	E. camadulensis	January	151	abaxial	2.31	0	0	150
2	E. camadulensis	January	152	adaxial	1.28	0.02	0	150
2	E. camadulensis	January	152	abaxial	0.57	0.01	0	150
2	E. camadulensis	January	153	adaxial	0	0	0	150
2	E. camadulensis	January	153	abaxial	0	0	0	150
2	E. camadulensis	January	154	adaxial	0.63	0	0	150
2	E. camadulensis	January	154	abaxial	1.98	0	0	150
2	E. camadulensis	January	155	adaxial	0.03	0	0	150
2	E. camadulensis	January	155	abaxial	0.06	0	0	150
2	E. camadulensis	January	156	adaxial	0.01	0	0	150
2	E. camadulensis	January	156	abaxial	0.01	0	0	150
2	E. camadulensis	January	157	adaxial	0	0	0	150
2	E. camadulensis	January	157	abaxial	0	0	0	150
2	E. camadulensis	January	158	adaxial	0	0	0	150
2	E. camadulensis	January	158	abaxial	0	0	0	150
2	E. camadulensis	January	159	adaxial	0.05	0	0	150
2	E. camadulensis	January	159	abaxial	0.06	0	0	150
2	E. camadulensis	January	160	adaxial	0.02	0	0	150
2	E. camadulensis	January	160	abaxial	0.13	0	0	150
17	Urograndis	January	161	adaxial	0	0	0	150
17	Urograndis	January	161	abaxial	0	0	0	150
17	Urograndis	January	162	adaxial	0	0	0	150
17	Urograndis	January	162	abaxial	0	0	0	150
17	Urograndis	January	163	adaxial	0	0	0	150
17	Urograndis	January	163	abaxial	0.01	0	0	150
17	Urograndis	January	164	adaxial	0	0	0	150
17	Urograndis	January	164	abaxial	0	0	0	150
17	Urograndis	January	165	adaxial	0	0	0	150
17	Urograndis	January	165	abaxial	0	0	0	150
17	Urograndis	January	166	adaxial	0	0	0	150
17	Urograndis	January	166	abaxial	0	0	0	150
17	Urograndis	January	167	adaxial	0	0	0	150
17	Urograndis	January	167	abaxial	0	0	0	150
17	Urograndis	January	168	adaxial	0	0	0	150
17	Urograndis	January	168	abaxial	0	0	0	150
17	Urograndis	January	169	adaxial	0	0	0	150
17	Urograndis	January	169	abaxial	0	0	0	150
17	Urograndis	January	170	adaxial	0	0	0	150
17	Urograndis	January	170	abaxial	0	0	0	150
17	Urograndis	January	171	adaxial	0	0	0	150
17	Urograndis	January	171	abaxial	0	0	0	150
17	Urograndis	January	172	adaxial	0	0	0	150
17	Urograndis	January	172	abaxial	0	0	0	150
17	Urograndis	January	173	adaxial	0	0	0	150
17	Urograndis	January	173	abaxial	0	0	0	150
17	Urograndis	January	174	adaxial	0	0	0	150
17	Urograndis	January	174	abaxial	0	0	0	150
17	Urograndis	January	175	adaxial	0	0	0	150
17	Urograndis	January	175	abaxial	0	0	0	150
17	Urograndis	January	176	adaxial	0	0	0	150
17	Urograndis	January	176	abaxial	0.01	0	0	150
17	Urograndis	January	177	adaxial	0	0	0	150
17	Urograndis	January	177	abaxial	0	0	0	150
17	Urograndis	January	178	adaxial	0	0	0	150
17	Urograndis	January	178	abaxial	0	0	0	150
17	Urograndis	January	179	adaxial	0	0	0	150
17	Urograndis	January	179	abaxial	0	0	0	150
17	Urograndis	January	180	adaxial	0	0	0	150
17	Urograndis	January	180	abaxial	0	0	0	150
21	Urograndis	January	181	adaxial	0	0	0	150
21	Urograndis	January	181	abaxial	0	0	0	150
21	Urograndis	January	182	adaxial	0	0	0	150
21	Urograndis	January	182	abaxial	0.17	0	0	150
21	Urograndis	January	183	adaxial	0	0	0	150
21	Urograndis	January	183	abaxial	0	0	0	150
21	Urograndis	January	184	adaxial	0	0	0	150
21	Urograndis	January	184	abaxial	0	0	0	150
21	Urograndis	January	185	adaxial	0	0	0	150
21	Urograndis	January	185	abaxial	0.04	0	0	150
21	Urograndis	January	186	adaxial	0	0	0	150
21	Urograndis	January	186	abaxial	0.03	0	0	150
21	Urograndis	January	187	adaxial	0	0	0	150
21	Urograndis	January	187	abaxial	0	0	0	150
21	Urograndis	January	188	adaxial	0	0	0	150
21	Urograndis	January	188	abaxial	0.07	0	0	150
21	Urograndis	January	189	adaxial	0	0	0	150
21	Urograndis	January	189	abaxial	0	0	0	150
21	Urograndis	January	190	adaxial	0	0	0	150
21	Urograndis	January	190	abaxial	0.05	0	0	150
21	Urograndis	January	191	adaxial	0	0	0	150
21	Urograndis	January	191	abaxial	0.34	0	0	150
21	Urograndis	January	192	adaxial	0	0	0	150
21	Urograndis	January	192	abaxial	0.69	0	0	150
21	Urograndis	January	193	adaxial	0	0	0	150
21	Urograndis	January	193	abaxial	0.5	0	0	150
21	Urograndis	January	194	adaxial	0	0	0	150
21	Urograndis	January	194	abaxial	0.31	0	0	150
21	Urograndis	January	195	adaxial	0.01	0	0	150
21	Urograndis	January	195	abaxial	0.39	0	0	150
21	Urograndis	January	196	adaxial	0	0	0	150
21	Urograndis	January	196	abaxial	0.32	0	0	150
21	Urograndis	January	197	adaxial	0.01	0	0	150
21	Urograndis	January	197	abaxial	0.15	0	0	150
21	Urograndis	January	198	adaxial	0.01	0	0	150
21	Urograndis	January	198	abaxial	0.35	0	0	150
21	Urograndis	January	199	adaxial	0	0	0	150
21	Urograndis	January	199	abaxial	0.59	0	0	150
21	Urograndis	January	200	adaxial	0	0	0	150
21	Urograndis	January	200	abaxial	0.1	0	0	150
22	Urocam	January	201	adaxial	0	0	0	150
22	Urocam	January	201	abaxial	0	0	0	150
22	Urocam	January	202	adaxial	0	0	0	150
22	Urocam	January	202	abaxial	0	0	0	150
22	Urocam	January	203	adaxial	0	0	0	150
22	Urocam	January	203	abaxial	0.01	0	0	150
22	Urocam	January	204	adaxial	0	0	0	150
22	Urocam	January	204	abaxial	0	0	0	150
22	Urocam	January	205	adaxial	0	0	0	150
22	Urocam	January	205	abaxial	0	0	0	150
22	Urocam	January	206	adaxial	0	0	0	150
22	Urocam	January	206	abaxial	0	0	0	150
22	Urocam	January	207	adaxial	0	0	0	150
22	Urocam	January	207	abaxial	0.01	0	0	150
22	Urocam	January	208	adaxial	0	0	0	150
22	Urocam	January	208	abaxial	0	0	0	150
22	Urocam	January	209	adaxial	0	0	0	150
22	Urocam	January	209	abaxial	0	0	0	150
22	Urocam	January	210	adaxial	0	0	0	150
22	Urocam	January	210	abaxial	0	0	0	150
22	Urocam	January	211	adaxial	0	0	0	150
22	Urocam	January	211	abaxial	0	0	0	150
22	Urocam	January	212	adaxial	0	0	0	150
22	Urocam	January	212	abaxial	0	0	0	150
22	Urocam	January	213	adaxial	0	0	0	150
22	Urocam	January	213	abaxial	0	0	0	150
22	Urocam	January	214	adaxial	0	0	0	150
22	Urocam	January	214	abaxial	0	0	0	150
22	Urocam	January	215	adaxial	0	0	0	150
22	Urocam	January	215	abaxial	0	0	0	150
22	Urocam	January	216	adaxial	0	0	0	150
22	Urocam	January	216	abaxial	0.02	0	0	150
22	Urocam	January	217	adaxial	0	0	0	150
22	Urocam	January	217	abaxial	0	0	0	150
22	Urocam	January	218	adaxial	0	0	0	150
22	Urocam	January	218	abaxial	0	0	0	150
22	Urocam	January	219	adaxial	0	0	0	150
22	Urocam	January	219	abaxial	0	0	0	150
22	Urocam	January	220	adaxial	0	0	0	150
22	Urocam	January	220	abaxial	0	0	0	150
24	Urocam	January	221	adaxial	0	0	0	150
24	Urocam	January	221	abaxial	0.01	0	0	150
24	Urocam	January	222	adaxial	0	0	0	150
24	Urocam	January	222	abaxial	0	0	0	150
24	Urocam	January	223	adaxial	0	0	0	150
24	Urocam	January	223	abaxial	0	0	0	150
24	Urocam	January	224	adaxial	0	0	0	150
24	Urocam	January	224	abaxial	0	0	0	150
24	Urocam	January	225	adaxial	0	0	0	150
24	Urocam	January	225	abaxial	0	0	0	150
24	Urocam	January	226	adaxial	0	0	0	150
24	Urocam	January	226	abaxial	0	0	0	150
24	Urocam	January	227	adaxial	0	0	0	150
24	Urocam	January	227	abaxial	0	0	0	150
24	Urocam	January	228	adaxial	0	0	0	150
24	Urocam	January	228	abaxial	0	0	0	150
24	Urocam	January	229	adaxial	0	0	0	150
24	Urocam	January	229	abaxial	0	0	0	150
24	Urocam	January	230	adaxial	0	0	0	150
24	Urocam	January	230	abaxial	0	0	0	150
24	Urocam	January	231	adaxial	0	0	0	150
24	Urocam	January	231	abaxial	0	0	0	150
24	Urocam	January	232	adaxial	0	0	0	150
24	Urocam	January	232	abaxial	0	0	0	150
24	Urocam	January	233	adaxial	0	0	0	150
24	Urocam	January	233	abaxial	0.07	0	0	150
24	Urocam	January	234	adaxial	0	0	0	150
24	Urocam	January	234	abaxial	0.01	0	0	150
24	Urocam	January	235	adaxial	0	0	0	150
24	Urocam	January	235	abaxial	0	0	0	150
24	Urocam	January	236	adaxial	0	0	0	150
24	Urocam	January	236	abaxial	0	0	0	150
24	Urocam	January	237	adaxial	0	0	0	150
24	Urocam	January	237	abaxial	0	0	0	150
24	Urocam	January	238	adaxial	0	0	0	150
24	Urocam	January	238	abaxial	0.04	0	0	150
24	Urocam	January	239	adaxial	0	0	0	150
24	Urocam	January	239	abaxial	0	0	0	150
24	Urocam	January	240	adaxial	0	0	0	150
24	Urocam	January	240	abaxial	0	0	0	150
1	E. camadulensis	February	241	adaxial	0.02	0	0	297
1	E. camadulensis	February	241	abaxial	0.02	0	0	297
1	E. camadulensis	February	242	adaxial	0	0	0	297
1	E. camadulensis	February	242	abaxial	0.03	0	0	297
1	E. camadulensis	February	243	adaxial	0.12	0.03	0	297
1	E. camadulensis	February	243	abaxial	0.03	0.01	0	297
1	E. camadulensis	February	244	adaxial	0.03	0.01	0	297
1	E. camadulensis	February	244	abaxial	0.03	0	0	297
1	E. camadulensis	February	245	adaxial	0.37	0	0	297
1	E. camadulensis	February	245	abaxial	0.5	0	0	297
1	E. camadulensis	February	246	adaxial	0.2	0	0	297
1	E. camadulensis	February	246	abaxial	0.73	0	0	297
1	E. camadulensis	February	247	adaxial	0.35	0	0	297
1	E. camadulensis	February	247	abaxial	0.11	0	0	297
1	E. camadulensis	February	248	adaxial	0.13	0.02	0	297
1	E. camadulensis	February	248	abaxial	0.29	0.06	0	297
1	E. camadulensis	February	249	adaxial	1.19	0.01	0	297
1	E. camadulensis	February	249	abaxial	2.55	0	0	297
1	E. camadulensis	February	250	adaxial	0	0	0	297
1	E. camadulensis	February	250	abaxial	0	0	0	297
1	E. camadulensis	February	251	adaxial	0.1	0.02	0	297
1	E. camadulensis	February	251	abaxial	0.13	0.02	0	297
1	E. camadulensis	February	252	adaxial	0.03	0.01	0	297
1	E. camadulensis	February	252	abaxial	0	0.01	0	297
1	E. camadulensis	February	253	adaxial	0.07	0	0	297
1	E. camadulensis	February	253	abaxial	0.12	0.02	0	297
1	E. camadulensis	February	254	adaxial	0.47	0	0	297
1	E. camadulensis	February	254	abaxial	1.6	0	0	297
1	E. camadulensis	February	255	adaxial	0.16	0	0	297
1	E. camadulensis	February	255	abaxial	0.23	0	0	297
1	E. camadulensis	February	256	adaxial	0.12	0	0	297
1	E. camadulensis	February	256	abaxial	0.16	0	0	297
1	E. camadulensis	February	257	adaxial	0.02	0	0	297
1	E. camadulensis	February	257	abaxial	0.01	0	0	297
1	E. camadulensis	February	258	adaxial	0.03	0	0	297
1	E. camadulensis	February	258	abaxial	0.01	0.02	0	297
1	E. camadulensis	February	259	adaxial	0.15	0.02	0	297
1	E. camadulensis	February	259	abaxial	0.13	0.02	0	297
1	E. camadulensis	February	260	adaxial	0.13	0.02	0	297
1	E. camadulensis	February	260	abaxial	0.21	0.06	0	297
2	E. camadulensis	February	261	adaxial	1.54	0	0	297
2	E. camadulensis	February	261	abaxial	2.2	0	0	297
2	E. camadulensis	February	262	adaxial	0.07	0	0	297
2	E. camadulensis	February	262	abaxial	0.01	0	0	297
2	E. camadulensis	February	263	adaxial	0.01	0	0	297
2	E. camadulensis	February	263	abaxial	0.01	0	0	297
2	E. camadulensis	February	264	adaxial	2.41	0	0	297
2	E. camadulensis	February	264	abaxial	1.7	0	0	297
2	E. camadulensis	February	265	adaxial	0.42	0	0	297
2	E. camadulensis	February	265	abaxial	1.04	0	0	297
2	E. camadulensis	February	266	adaxial	0.02	0	0	297
2	E. camadulensis	February	266	abaxial	0	0	0	297
2	E. camadulensis	February	267	adaxial	0.01	0	0	297
2	E. camadulensis	February	267	abaxial	0	0	0	297
2	E. camadulensis	February	268	adaxial	1.13	0	0	297
2	E. camadulensis	February	268	abaxial	0.62	0	0	297
2	E. camadulensis	February	269	adaxial	0.05	0	0	297
2	E. camadulensis	February	269	abaxial	0.11	0.03	0	297
2	E. camadulensis	February	270	adaxial	0.11	0	0	297
2	E. camadulensis	February	270	abaxial	0.1	0	0	297
2	E. camadulensis	February	271	adaxial	0	0	0	297
2	E. camadulensis	February	271	abaxial	0.02	0	0	297
2	E. camadulensis	February	272	adaxial	0	0	0	297
2	E. camadulensis	February	272	abaxial	0.27	0	0	297
2	E. camadulensis	February	273	adaxial	0.08	0	0	297
2	E. camadulensis	February	273	abaxial	0.05	0	0	297
2	E. camadulensis	February	274	adaxial	0	0	0	297
2	E. camadulensis	February	274	abaxial	0	0	0	297
2	E. camadulensis	February	275	adaxial	0.02	0	0	297
2	E. camadulensis	February	275	abaxial	0.03	0.01	0	297
2	E. camadulensis	February	276	adaxial	0.05	0.01	0	297
2	E. camadulensis	February	276	abaxial	0.01	0	0	297
2	E. camadulensis	February	277	adaxial	0.01	0	0	297
2	E. camadulensis	February	277	abaxial	0	0	0	297
2	E. camadulensis	February	278	adaxial	0.82	0	0	297
2	E. camadulensis	February	278	abaxial	3.17	0	0	297
2	E. camadulensis	February	279	adaxial	0	0	0	297
2	E. camadulensis	February	279	abaxial	0.04	0.01	0	297
2	E. camadulensis	February	280	adaxial	0.04	0.01	0	297
2	E. camadulensis	February	280	abaxial	0.05	0	0	297
17	Urograndis	February	281	adaxial	0	0	0	297
17	Urograndis	February	281	abaxial	0	0	0	297
17	Urograndis	February	282	adaxial	0	0	0	297
17	Urograndis	February	282	abaxial	0	0	0	297
17	Urograndis	February	283	adaxial	0	0	0	297
17	Urograndis	February	283	abaxial	0	0	0	297
17	Urograndis	February	284	adaxial	0	0	0	297
17	Urograndis	February	284	abaxial	0	0	0	297
17	Urograndis	February	285	adaxial	0	0	0	297
17	Urograndis	February	285	abaxial	0	0	0	297
17	Urograndis	February	286	adaxial	0	0	0	297
17	Urograndis	February	286	abaxial	0	0	0	297
17	Urograndis	February	287	adaxial	0	0	0	297
17	Urograndis	February	287	abaxial	0	0	0	297
17	Urograndis	February	288	adaxial	0	0	0	297
17	Urograndis	February	288	abaxial	0	0	0	297
17	Urograndis	February	289	adaxial	0	0	0	297
17	Urograndis	February	289	abaxial	0	0	0	297
17	Urograndis	February	290	adaxial	0	0	0	297
17	Urograndis	February	290	abaxial	0	0	0	297
17	Urograndis	February	291	adaxial	0	0	0	297
17	Urograndis	February	291	abaxial	0	0	0	297
17	Urograndis	February	292	adaxial	0	0	0	297
17	Urograndis	February	292	abaxial	0	0	0	297
17	Urograndis	February	293	adaxial	0	0	0	297
17	Urograndis	February	293	abaxial	0	0	0	297
17	Urograndis	February	294	adaxial	0	0	0	297
17	Urograndis	February	294	abaxial	0	0	0	297
17	Urograndis	February	295	adaxial	0	0	0	297
17	Urograndis	February	295	abaxial	0	0	0	297
17	Urograndis	February	296	adaxial	0	0	0	297
17	Urograndis	February	296	abaxial	0	0	0	297
17	Urograndis	February	297	adaxial	0	0	0	297
17	Urograndis	February	297	abaxial	0	0	0	297
17	Urograndis	February	298	adaxial	0	0	0	297
17	Urograndis	February	298	abaxial	0	0	0	297
17	Urograndis	February	299	adaxial	0	0	0	297
17	Urograndis	February	299	abaxial	0	0	0	297
17	Urograndis	February	300	adaxial	0	0	0	297
17	Urograndis	February	300	abaxial	0	0	0	297
21	Urograndis	February	301	adaxial	0	0	0	297
21	Urograndis	February	301	abaxial	0	0	0	297
21	Urograndis	February	302	adaxial	0	0	0	297
21	Urograndis	February	302	abaxial	0.05	0	0	297
21	Urograndis	February	303	adaxial	0	0	0	297
21	Urograndis	February	303	abaxial	0.01	0	0	297
21	Urograndis	February	304	adaxial	0	0	0	297
21	Urograndis	February	304	abaxial	0	0	0	297
21	Urograndis	February	305	adaxial	0	0	0	297
21	Urograndis	February	305	abaxial	0	0	0	297
21	Urograndis	February	306	adaxial	0	0	0	297
21	Urograndis	February	306	abaxial	0.09	0	0	297
21	Urograndis	February	307	adaxial	0	0	0	297
21	Urograndis	February	307	abaxial	0	0	0	297
21	Urograndis	February	308	adaxial	0	0	0	297
21	Urograndis	February	308	abaxial	0.05	0	0	297
21	Urograndis	February	309	adaxial	0	0	0	297
21	Urograndis	February	309	abaxial	0.01	0	0	297
21	Urograndis	February	310	adaxial	0	0	0	297
21	Urograndis	February	310	abaxial	0.02	0	0	297
21	Urograndis	February	311	adaxial	0	0	0	297
21	Urograndis	February	311	abaxial	0.19	0	0	297
21	Urograndis	February	312	adaxial	0	0	0	297
21	Urograndis	February	312	abaxial	0	0	0	297
21	Urograndis	February	313	adaxial	0	0	0	297
21	Urograndis	February	313	abaxial	0.67	0	0	297
21	Urograndis	February	314	adaxial	0	0	0	297
21	Urograndis	February	314	abaxial	0.07	0	0	297
21	Urograndis	February	315	adaxial	0	0	0	297
21	Urograndis	February	315	abaxial	0.93	0	0	297
21	Urograndis	February	316	adaxial	0	0	0	297
21	Urograndis	February	316	abaxial	0	0	0	297
21	Urograndis	February	317	adaxial	0	0	0	297
21	Urograndis	February	317	abaxial	0.3	0	0	297
21	Urograndis	February	318	adaxial	0	0	0	297
21	Urograndis	February	318	abaxial	0.18	0	0	297
21	Urograndis	February	319	adaxial	0	0	0	297
21	Urograndis	February	319	abaxial	0.01	0	0	297
21	Urograndis	February	320	adaxial	0	0	0	297
21	Urograndis	February	320	abaxial	0.01	0	0	297
22	Urocam	February	321	adaxial	0	0	0	297
22	Urocam	February	321	abaxial	0	0	0	297
22	Urocam	February	322	adaxial	0	0	0	297
22	Urocam	February	322	abaxial	0	0	0	297
22	Urocam	February	323	adaxial	0	0	0	297
22	Urocam	February	323	abaxial	0.01	0	0	297
22	Urocam	February	324	adaxial	0	0	0	297
22	Urocam	February	324	abaxial	0	0	0	297
22	Urocam	February	325	adaxial	0	0	0	297
22	Urocam	February	325	abaxial	0	0	0	297
22	Urocam	February	326	adaxial	0	0	0	297
22	Urocam	February	326	abaxial	0	0	0	297
22	Urocam	February	327	adaxial	0	0	0	297
22	Urocam	February	327	abaxial	0	0	0	297
22	Urocam	February	328	adaxial	0	0	0	297
22	Urocam	February	328	abaxial	0	0	0	297
22	Urocam	February	329	adaxial	0	0	0	297
22	Urocam	February	329	abaxial	0	0	0	297
22	Urocam	February	330	adaxial	0	0	0	297
22	Urocam	February	330	abaxial	0	0	0	297
22	Urocam	February	331	adaxial	0	0	0	297
22	Urocam	February	331	abaxial	0.02	0	0	297
22	Urocam	February	332	adaxial	0	0	0	297
22	Urocam	February	332	abaxial	0.02	0	0	297
22	Urocam	February	333	adaxial	0	0	0	297
22	Urocam	February	333	abaxial	0	0	0	297
22	Urocam	February	334	adaxial	0	0	0	297
22	Urocam	February	334	abaxial	0	0	0	297
22	Urocam	February	335	adaxial	0.01	0	0	297
22	Urocam	February	335	abaxial	0	0	0	297
22	Urocam	February	336	adaxial	0.01	0	0	297
22	Urocam	February	336	abaxial	0	0	0	297
22	Urocam	February	337	adaxial	0	0	0	297
22	Urocam	February	337	abaxial	0	0	0	297
22	Urocam	February	338	adaxial	0	0	0	297
22	Urocam	February	338	abaxial	0.1	0	0	297
22	Urocam	February	339	adaxial	0	0	0	297
22	Urocam	February	339	abaxial	0.01	0	0	297
22	Urocam	February	340	adaxial	0.01	0	0	297
22	Urocam	February	340	abaxial	0.01	0	0	297
24	Urocam	February	341	adaxial	0	0	0	297
24	Urocam	February	341	abaxial	0.02	0	0	297
24	Urocam	February	342	adaxial	0	0	0	297
24	Urocam	February	342	abaxial	0	0	0	297
24	Urocam	February	343	adaxial	0	0	0	297
24	Urocam	February	343	abaxial	0.02	0	0	297
24	Urocam	February	344	adaxial	0	0	0	297
24	Urocam	February	344	abaxial	0.01	0	0	297
24	Urocam	February	345	adaxial	0	0	0	297
24	Urocam	February	345	abaxial	0.01	0	0	297
24	Urocam	February	346	adaxial	0	0	0	297
24	Urocam	February	346	abaxial	0	0	0	297
24	Urocam	February	347	adaxial	0	0	0	297
24	Urocam	February	347	abaxial	0	0	0	297
24	Urocam	February	348	adaxial	0	0	0	297
24	Urocam	February	348	abaxial	0.05	0	0	297
24	Urocam	February	349	adaxial	0	0	0	297
24	Urocam	February	349	abaxial	0.01	0	0	297
24	Urocam	February	350	adaxial	0	0	0	297
24	Urocam	February	350	abaxial	0.02	0	0	297
24	Urocam	February	351	adaxial	0	0	0	297
24	Urocam	February	351	abaxial	0	0	0	297
24	Urocam	February	352	adaxial	0	0	0	297
24	Urocam	February	352	abaxial	0	0	0	297
24	Urocam	February	353	adaxial	0	0	0	297
24	Urocam	February	353	abaxial	0.03	0	0	297
24	Urocam	February	354	adaxial	0	0	0	297
24	Urocam	February	354	abaxial	0.01	0	0	297
24	Urocam	February	355	adaxial	0.01	0	0	297
24	Urocam	February	355	abaxial	0	0	0	297
24	Urocam	February	356	adaxial	0	0	0	297
24	Urocam	February	356	abaxial	0.07	0	0	297
24	Urocam	February	357	adaxial	0	0	0	297
24	Urocam	February	357	abaxial	0	0	0	297
24	Urocam	February	358	adaxial	0	0	0	297
24	Urocam	February	358	abaxial	0	0	0	297
24	Urocam	February	359	adaxial	0	0	0	297
24	Urocam	February	359	abaxial	0.01	0	0	297
24	Urocam	February	360	adaxial	0	0	0	297
24	Urocam	February	360	abaxial	0.01	0	0	297
1	E. camadulensis	March	361	adaxial	0.08	0.02	0	134
1	E. camadulensis	March	361	abaxial	0.03	0.01	0	134
1	E. camadulensis	March	362	adaxial	1.42	0	0	134
1	E. camadulensis	March	362	abaxial	0.9	0.01	0	134
1	E. camadulensis	March	363	adaxial	0.05	0	0	134
1	E. camadulensis	March	363	abaxial	0.21	0	0	134
1	E. camadulensis	March	364	adaxial	0.03	0	0	134
1	E. camadulensis	March	364	abaxial	0.02	0	0	134
1	E. camadulensis	March	365	adaxial	0.03	0.01	0	134
1	E. camadulensis	March	365	abaxial	0.24	0.01	0	134
1	E. camadulensis	March	366	adaxial	0.33	0	0	134
1	E. camadulensis	March	366	abaxial	0.41	0.01	0.1	134
1	E. camadulensis	March	367	adaxial	0.12	0.02	0	134
1	E. camadulensis	March	367	abaxial	0.01	0	0	134
1	E. camadulensis	March	368	adaxial	0.11	0	0	134
1	E. camadulensis	March	368	abaxial	0.29	0.01	0	134
1	E. camadulensis	March	369	adaxial	0.01	0	0	134
1	E. camadulensis	March	369	abaxial	0	0	0	134
1	E. camadulensis	March	370	adaxial	0	0	0	134
1	E. camadulensis	March	370	abaxial	0.01	0.01	0	134
1	E. camadulensis	March	371	adaxial	0.83	0.01	0	134
1	E. camadulensis	March	371	abaxial	0.74	0.01	0	134
1	E. camadulensis	March	372	adaxial	0.22	0.02	0	134
1	E. camadulensis	March	372	abaxial	0.26	0.03	0	134
1	E. camadulensis	March	373	adaxial	0.9	0.13	0.1	134
1	E. camadulensis	March	373	abaxial	1.68	0.26	0.02	134
1	E. camadulensis	March	374	adaxial	0.12	0.01	0.1	134
1	E. camadulensis	March	374	abaxial	0.38	0	0	134
1	E. camadulensis	March	375	adaxial	0.58	0.05	0	134
1	E. camadulensis	March	375	abaxial	1.33	0.18	0.03	134
1	E. camadulensis	March	376	adaxial	0.03	0	0	134
1	E. camadulensis	March	376	abaxial	0.77	0	0	134
1	E. camadulensis	March	377	adaxial	0.13	0	0	134
1	E. camadulensis	March	377	abaxial	0.02	0	0	134
1	E. camadulensis	March	378	adaxial	0	0	0	134
1	E. camadulensis	March	378	abaxial	0	0	0	134
1	E. camadulensis	March	379	adaxial	0.09	0.01	0.1	134
1	E. camadulensis	March	379	abaxial	0.54	0	0	134
1	E. camadulensis	March	380	adaxial	0.01	0	0	134
1	E. camadulensis	March	380	abaxial	0.1	0	0	134
2	E. camadulensis	March	381	adaxial	0.08	0.01	0	134
2	E. camadulensis	March	381	abaxial	0.1	0	0	134
2	E. camadulensis	March	382	adaxial	0.1	0.04	0	134
2	E. camadulensis	March	382	abaxial	0.08	0.02	0	134
2	E. camadulensis	March	383	adaxial	0.14	0	0	134
2	E. camadulensis	March	383	abaxial	0.08	0	0	134
2	E. camadulensis	March	384	adaxial	0.36	0.02	0	134
2	E. camadulensis	March	384	abaxial	1.68	0.05	0	134
2	E. camadulensis	March	385	adaxial	0.42	0.01	0	134
2	E. camadulensis	March	385	abaxial	0.47	0	0	134
2	E. camadulensis	March	386	adaxial	0.63	0	0	134
2	E. camadulensis	March	386	abaxial	1.68	0	0.1	134
2	E. camadulensis	March	387	adaxial	0.41	0.01	0	134
2	E. camadulensis	March	387	abaxial	0.32	0.01	0	134
2	E. camadulensis	March	388	adaxial	1.17	0	0	134
2	E. camadulensis	March	388	abaxial	0.75	0	0	134
2	E. camadulensis	March	389	adaxial	0.09	0	0	134
2	E. camadulensis	March	389	abaxial	0.38	0.01	0	134
2	E. camadulensis	March	390	adaxial	0.04	0	0	134
2	E. camadulensis	March	390	abaxial	0.19	0	0	134
2	E. camadulensis	March	391	adaxial	0	0	0	134
2	E. camadulensis	March	391	abaxial	0	0.01	0	134
2	E. camadulensis	March	392	adaxial	0.03	0.02	0	134
2	E. camadulensis	March	392	abaxial	0.09	0.01	0	134
2	E. camadulensis	March	393	adaxial	0.01	0	0	134
2	E. camadulensis	March	393	abaxial	0.01	0	0	134
2	E. camadulensis	March	394	adaxial	0.04	0	0	134
2	E. camadulensis	March	394	abaxial	0.01	0	0	134
2	E. camadulensis	March	395	adaxial	0.03	0	0	134
2	E. camadulensis	March	395	abaxial	0.08	0.01	0	134
2	E. camadulensis	March	396	adaxial	0.18	0	0.1	134
2	E. camadulensis	March	396	abaxial	0.12	0.01	0	134
2	E. camadulensis	March	397	adaxial	0.05	0	0	134
2	E. camadulensis	March	397	abaxial	0.04	0	0	134
2	E. camadulensis	March	398	adaxial	0.32	0.01	0	134
2	E. camadulensis	March	398	abaxial	0.77	0	0	134
2	E. camadulensis	March	399	adaxial	0.09	0.02	0	134
2	E. camadulensis	March	399	abaxial	0.08	0.01	0	134
2	E. camadulensis	March	400	adaxial	0.07	0	0	134
2	E. camadulensis	March	400	abaxial	0.08	0	0	134
17	Urograndis	March	401	adaxial	0	0	0	134
17	Urograndis	March	401	abaxial	0	0	0	134
17	Urograndis	March	402	adaxial	0	0	0	134
17	Urograndis	March	402	abaxial	0	0	0	134
17	Urograndis	March	403	adaxial	0	0	0	134
17	Urograndis	March	403	abaxial	0	0	0	134
17	Urograndis	March	404	adaxial	0	0	0	134
17	Urograndis	March	404	abaxial	0	0	0	134
17	Urograndis	March	405	adaxial	0	0	0	134
17	Urograndis	March	405	abaxial	0	0	0	134
17	Urograndis	March	406	adaxial	0	0	0	134
17	Urograndis	March	406	abaxial	0	0	0	134
17	Urograndis	March	407	adaxial	0	0	0	134
17	Urograndis	March	407	abaxial	0	0	0	134
17	Urograndis	March	408	adaxial	0	0	0	134
17	Urograndis	March	408	abaxial	0	0	0	134
17	Urograndis	March	409	adaxial	0	0	0	134
17	Urograndis	March	409	abaxial	0	0	0	134
17	Urograndis	March	410	adaxial	0	0	0	134
17	Urograndis	March	410	abaxial	0	0	0	134
17	Urograndis	March	411	adaxial	0	0	0	134
17	Urograndis	March	411	abaxial	0	0	0	134
17	Urograndis	March	412	adaxial	0	0	0	134
17	Urograndis	March	412	abaxial	0	0	0	134
17	Urograndis	March	413	adaxial	0	0	0	134
17	Urograndis	March	413	abaxial	0	0	0	134
17	Urograndis	March	414	adaxial	0	0	0	134
17	Urograndis	March	414	abaxial	0.01	0	0	134
17	Urograndis	March	415	adaxial	0	0	0	134
17	Urograndis	March	415	abaxial	0	0	0	134
17	Urograndis	March	416	adaxial	0	0	0	134
17	Urograndis	March	416	abaxial	0	0	0	134
17	Urograndis	March	417	adaxial	0	0	0	134
17	Urograndis	March	417	abaxial	0.01	0	0	134
17	Urograndis	March	418	adaxial	0	0	0	134
17	Urograndis	March	418	abaxial	0	0	0	134
17	Urograndis	March	419	adaxial	0	0	0	134
17	Urograndis	March	419	abaxial	0	0	0	134
17	Urograndis	March	420	adaxial	0	0	0	134
17	Urograndis	March	420	abaxial	0	0	0	134
21	Urograndis	March	421	adaxial	0	0	0	134
21	Urograndis	March	421	abaxial	0	0	0	134
21	Urograndis	March	422	adaxial	0	0	0	134
21	Urograndis	March	422	abaxial	0	0	0	134
21	Urograndis	March	423	adaxial	0	0	0	134
21	Urograndis	March	423	abaxial	0	0	0	134
21	Urograndis	March	424	adaxial	0	0	0	134
21	Urograndis	March	424	abaxial	0	0	0	134
21	Urograndis	March	425	adaxial	0	0	0	134
21	Urograndis	March	425	abaxial	0	0	0	134
21	Urograndis	March	426	adaxial	0	0	0	134
21	Urograndis	March	426	abaxial	0	0	0	134
21	Urograndis	March	427	adaxial	0	0	0	134
21	Urograndis	March	427	abaxial	0	0	0	134
21	Urograndis	March	428	adaxial	0	0	0	134
21	Urograndis	March	428	abaxial	0	0	0	134
21	Urograndis	March	429	adaxial	0	0	0	134
21	Urograndis	March	429	abaxial	0	0	0	134
21	Urograndis	March	430	adaxial	0	0	0	134
21	Urograndis	March	430	abaxial	0	0	0	134
21	Urograndis	March	431	adaxial	0	0	0	134
21	Urograndis	March	431	abaxial	0.04	0	0	134
21	Urograndis	March	432	adaxial	0	0	0	134
21	Urograndis	March	432	abaxial	0.04	0	0	134
21	Urograndis	March	433	adaxial	0.02	0	0	134
21	Urograndis	March	433	abaxial	0.06	0	0	134
21	Urograndis	March	434	adaxial	0	0	0	134
21	Urograndis	March	434	abaxial	0.06	0	0	134
21	Urograndis	March	435	adaxial	0	0	0	134
21	Urograndis	March	435	abaxial	0.06	0	0	134
21	Urograndis	March	436	adaxial	0	0	0	134
21	Urograndis	March	436	abaxial	0.29	0	0	134
21	Urograndis	March	437	adaxial	0	0	0	134
21	Urograndis	March	437	abaxial	0.13	0	0	134
21	Urograndis	March	438	adaxial	0	0	0	134
21	Urograndis	March	438	abaxial	0.36	0	0	134
21	Urograndis	March	439	adaxial	0	0	0	134
21	Urograndis	March	439	abaxial	0.06	0	0	134
21	Urograndis	March	440	adaxial	0	0	0	134
21	Urograndis	March	440	abaxial	0.33	0	0	134
24	Urocam	March	441	adaxial	0	0	0	134
24	Urocam	March	441	abaxial	0	0	0	134
24	Urocam	March	442	adaxial	0	0	0	134
24	Urocam	March	442	abaxial	0	0	0	134
24	Urocam	March	443	adaxial	0	0	0	134
24	Urocam	March	443	abaxial	0	0	0	134
24	Urocam	March	444	adaxial	0	0	0	134
24	Urocam	March	444	abaxial	0	0	0	134
24	Urocam	March	445	adaxial	0	0	0	134
24	Urocam	March	445	abaxial	0.01	0	0	134
24	Urocam	March	446	adaxial	0	0	0	134
24	Urocam	March	446	abaxial	0.01	0	0	134
24	Urocam	March	447	adaxial	0	0	0	134
24	Urocam	March	447	abaxial	0.01	0	0	134
24	Urocam	March	448	adaxial	0	0	0	134
24	Urocam	March	448	abaxial	0	0	0	134
24	Urocam	March	449	adaxial	0	0	0	134
24	Urocam	March	449	abaxial	0	0	0	134
24	Urocam	March	450	adaxial	0	0	0	134
24	Urocam	March	450	abaxial	0.01	0	0	134
24	Urocam	March	451	adaxial	0	0	0	134
24	Urocam	March	451	abaxial	0	0	0	134
24	Urocam	March	452	adaxial	0	0	0	134
24	Urocam	March	452	abaxial	0.01	0	0	134
24	Urocam	March	453	adaxial	0	0	0	134
24	Urocam	March	453	abaxial	0.01	0	0	134
24	Urocam	March	454	adaxial	0.01	0	0	134
24	Urocam	March	454	abaxial	0.03	0	0	134
24	Urocam	March	455	adaxial	0	0	0	134
24	Urocam	March	455	abaxial	0.01	0	0	134
24	Urocam	March	456	adaxial	0	0	0	134
24	Urocam	March	456	abaxial	0	0	0	134
24	Urocam	March	457	adaxial	0	0	0	134
24	Urocam	March	457	abaxial	0	0	0	134
24	Urocam	March	458	adaxial	0	0	0	134
24	Urocam	March	458	abaxial	0.03	0	0	134
24	Urocam	March	459	adaxial	0	0	0	134
24	Urocam	March	459	abaxial	0	0	0	134
24	Urocam	March	460	adaxial	0	0	0	134
24	Urocam	March	460	abaxial	0	0	0	134
22	Urocam	March	461	adaxial	0	0	0	134
22	Urocam	March	461	abaxial	0	0	0	134
22	Urocam	March	462	adaxial	0	0	0	134
22	Urocam	March	462	abaxial	0.05	0	0	134
22	Urocam	March	463	adaxial	0	0	0	134
22	Urocam	March	463	abaxial	0.03	0	0	134
22	Urocam	March	464	adaxial	0	0	0	134
22	Urocam	March	464	abaxial	0	0	0	134
22	Urocam	March	465	adaxial	0	0	0	134
22	Urocam	March	465	abaxial	0	0	0	134
22	Urocam	March	466	adaxial	0	0	0	134
22	Urocam	March	466	abaxial	0	0	0	134
22	Urocam	March	467	adaxial	0	0	0	134
22	Urocam	March	467	abaxial	0.01	0	0	134
22	Urocam	March	468	adaxial	0	0	0	134
22	Urocam	March	468	abaxial	0.01	0	0	134
22	Urocam	March	469	adaxial	0	0	0	134
22	Urocam	March	469	abaxial	0	0	0	134
22	Urocam	March	470	adaxial	0	0	0	134
22	Urocam	March	470	abaxial	0	0	0	134
22	Urocam	March	471	adaxial	0	0	0	134
22	Urocam	March	471	abaxial	0	0	0	134
22	Urocam	March	472	adaxial	0	0	0	134
22	Urocam	March	472	abaxial	0.01	0	0	134
22	Urocam	March	473	adaxial	0	0	0	134
22	Urocam	March	473	abaxial	0	0	0	134
22	Urocam	March	474	adaxial	0	0	0	134
22	Urocam	March	474	abaxial	0	0	0	134
22	Urocam	March	475	adaxial	0	0	0	134
22	Urocam	March	475	abaxial	0	0	0	134
22	Urocam	March	476	adaxial	0	0	0	134
22	Urocam	March	476	abaxial	0	0	0	134
22	Urocam	March	477	adaxial	0	0	0	134
22	Urocam	March	477	abaxial	0.01	0	0	134
22	Urocam	March	478	adaxial	0	0	0	134
22	Urocam	March	478	abaxial	0	0	0	134
22	Urocam	March	479	adaxial	0	0	0	134
22	Urocam	March	479	abaxial	0	0	0	134
22	Urocam	March	480	adaxial	0	0	0	134
22	Urocam	March	480	abaxial	0	0	0	134
1	E. camadulensis	April	481	adaxial	0.01	0	0	0
1	E. camadulensis	April	481	abaxial	0.03	0	0	0
1	E. camadulensis	April	482	adaxial	0.24	0.1	0.05	0
1	E. camadulensis	April	482	abaxial	0.62	0.08	0	0
1	E. camadulensis	April	483	adaxial	0.03	0	0	0
1	E. camadulensis	April	483	abaxial	0.04	0	0	0
1	E. camadulensis	April	484	adaxial	0.38	0.02	0	0
1	E. camadulensis	April	484	abaxial	0.16	0.03	0	0
1	E. camadulensis	April	485	adaxial	1.15	0.01	0	0
1	E. camadulensis	April	485	abaxial	1.34	0.01	0.1	0
1	E. camadulensis	April	486	adaxial	1.79	0.02	0	0
1	E. camadulensis	April	486	abaxial	2.36	0.02	0	0
1	E. camadulensis	April	487	adaxial	0.44	0.02	0	0
1	E. camadulensis	April	487	abaxial	0.6	0.01	0	0
1	E. camadulensis	April	488	adaxial	0.07	0.01	0	0
1	E. camadulensis	April	488	abaxial	0.11	0	0	0
1	E. camadulensis	April	489	adaxial	0.72	0.02	0.03	0
1	E. camadulensis	April	489	abaxial	1.06	0.01	0	0
1	E. camadulensis	April	490	adaxial	1.37	0.17	0	0
1	E. camadulensis	April	490	abaxial	2.8	0.23	0	0
1	E. camadulensis	April	491	adaxial	1.37	0.14	0	0
1	E. camadulensis	April	491	abaxial	0.59	0.05	0	0
1	E. camadulensis	April	492	adaxial	0.42	0.04	0	0
1	E. camadulensis	April	492	abaxial	0.66	0.05	0	0
1	E. camadulensis	April	493	adaxial	1.33	0.27	0.15	0
1	E. camadulensis	April	493	abaxial	2.25	0.45	0.01	0
1	E. camadulensis	April	494	adaxial	0.46	0.04	0	0
1	E. camadulensis	April	494	abaxial	0.8	0.03	0	0
1	E. camadulensis	April	495	adaxial	0.42	0.04	0.1	0
1	E. camadulensis	April	495	abaxial	0.3	0.02	0	0
1	E. camadulensis	April	496	adaxial	0.11	0.02	0	0
1	E. camadulensis	April	496	abaxial	0.09	0.01	0	0
1	E. camadulensis	April	497	adaxial	0.34	0.02	0	0
1	E. camadulensis	April	497	abaxial	0.3	0.01	0.03	0
1	E. camadulensis	April	498	adaxial	0.78	0.06	0.1	0
1	E. camadulensis	April	498	abaxial	0.88	0.04	0	0
1	E. camadulensis	April	499	adaxial	0.84	0.2	0.01	0
1	E. camadulensis	April	499	abaxial	1.26	0.21	0.01	0
1	E. camadulensis	April	500	adaxial	0.44	0.01	0	0
1	E. camadulensis	April	500	abaxial	0.52	0.01	0	0
2	E. camadulensis	April	501	adaxial	1.01	0.18	0.03	0
2	E. camadulensis	April	501	abaxial	1.57	0.15	0.14	0
2	E. camadulensis	April	502	adaxial	2.1	0.08	0.2	0
2	E. camadulensis	April	502	abaxial	0.81	0.01	0	0
2	E. camadulensis	April	503	adaxial	1.93	0.35	0.05	0
2	E. camadulensis	April	503	abaxial	2.78	0.35	0.06	0
2	E. camadulensis	April	504	adaxial	1.47	0.1	0.05	0
2	E. camadulensis	April	504	abaxial	0.37	0.05	0	0
2	E. camadulensis	April	505	adaxial	2.62	0.19	0.1	0
2	E. camadulensis	April	505	abaxial	1.79	0.12	0.08	0
2	E. camadulensis	April	506	adaxial	0.87	0.12	0	0
2	E. camadulensis	April	506	abaxial	0.87	0.09	0	0
2	E. camadulensis	April	507	adaxial	1.41	0.17	0.05	0
2	E. camadulensis	April	507	abaxial	1.55	0.19	0.03	0
2	E. camadulensis	April	508	adaxial	1.64	0.31	0.03	0
2	E. camadulensis	April	508	abaxial	1.19	0.15	0.1	0
2	E. camadulensis	April	509	adaxial	0.18	0.06	0	0
2	E. camadulensis	April	509	abaxial	0.83	0.03	0	0
2	E. camadulensis	April	510	adaxial	1.97	0.08	0	0
2	E. camadulensis	April	510	abaxial	0.9	0.08	0.1	0
2	E. camadulensis	April	511	adaxial	1.23	0.07	0	0
2	E. camadulensis	April	511	abaxial	2.12	0.07	0	0
2	E. camadulensis	April	512	adaxial	1.54	0.01	0	0
2	E. camadulensis	April	512	abaxial	1.46	0.03	0	0
2	E. camadulensis	April	513	adaxial	0.9	0.04	0	0
2	E. camadulensis	April	513	abaxial	0.38	0.04	0.1	0
2	E. camadulensis	April	514	adaxial	0.92	0.09	0.13	0
2	E. camadulensis	April	514	abaxial	1.44	0.04	0.1	0
2	E. camadulensis	April	515	adaxial	0.53	0.02	0	0
2	E. camadulensis	April	515	abaxial	1.16	0.07	0	0
2	E. camadulensis	April	516	adaxial	0.27	0.01	0	0
2	E. camadulensis	April	516	abaxial	0.61	0.06	0	0
2	E. camadulensis	April	517	adaxial	1.12	0.24	0.13	0
2	E. camadulensis	April	517	abaxial	0.4	0.09	0.03	0
2	E. camadulensis	April	518	adaxial	1.18	0.21	0.23	0
2	E. camadulensis	April	518	abaxial	1.69	0.16	0.05	0
2	E. camadulensis	April	519	adaxial	0.7	0.1	0	0
2	E. camadulensis	April	519	abaxial	1.58	0.12	0.19	0
2	E. camadulensis	April	520	adaxial	1.43	0.19	0	0
2	E. camadulensis	April	520	abaxial	1.97	0.25	0.01	0
17	Urograndis	April	521	adaxial	0	0	0	0
17	Urograndis	April	521	abaxial	0	0	0	0
17	Urograndis	April	522	adaxial	0	0	0	0
17	Urograndis	April	522	abaxial	0	0	0	0
17	Urograndis	April	523	adaxial	0	0	0	0
17	Urograndis	April	523	abaxial	0	0	0	0
17	Urograndis	April	524	adaxial	0	0	0	0
17	Urograndis	April	524	abaxial	0	0	0	0
17	Urograndis	April	525	adaxial	0	0	0	0
17	Urograndis	April	525	abaxial	0	0	0	0
17	Urograndis	April	526	adaxial	0	0	0	0
17	Urograndis	April	526	abaxial	0	0	0	0
17	Urograndis	April	527	adaxial	0	0	0	0
17	Urograndis	April	527	abaxial	0	0	0	0
17	Urograndis	April	528	adaxial	0	0	0	0
17	Urograndis	April	528	abaxial	0	0	0	0
17	Urograndis	April	529	adaxial	0	0	0	0
17	Urograndis	April	529	abaxial	0	0	0	0
17	Urograndis	April	530	adaxial	0	0	0	0
17	Urograndis	April	530	abaxial	0	0	0	0
17	Urograndis	April	531	adaxial	0	0	0	0
17	Urograndis	April	531	abaxial	0	0	0	0
17	Urograndis	April	532	adaxial	0	0	0	0
17	Urograndis	April	532	abaxial	0	0	0	0
17	Urograndis	April	533	adaxial	0	0	0	0
17	Urograndis	April	533	abaxial	0.01	0	0	0
17	Urograndis	April	534	adaxial	0	0	0	0
17	Urograndis	April	534	abaxial	0	0	0	0
17	Urograndis	April	535	adaxial	0	0	0	0
17	Urograndis	April	535	abaxial	0	0	0	0
17	Urograndis	April	536	adaxial	0	0	0	0
17	Urograndis	April	536	abaxial	0	0	0	0
17	Urograndis	April	537	adaxial	0	0	0	0
17	Urograndis	April	537	abaxial	0.01	0	0	0
17	Urograndis	April	538	adaxial	0	0	0	0
17	Urograndis	April	538	abaxial	0	0	0	0
17	Urograndis	April	539	adaxial	0	0	0	0
17	Urograndis	April	539	abaxial	0	0	0	0
17	Urograndis	April	540	adaxial	0	0	0	0
17	Urograndis	April	540	abaxial	0.02	0	0	0
21	Urograndis	April	541	adaxial	0	0	0	0
21	Urograndis	April	541	abaxial	0.02	0	0	0
21	Urograndis	April	542	adaxial	0	0	0	0
21	Urograndis	April	542	abaxial	0	0	0	0
21	Urograndis	April	543	adaxial	0	0	0	0
21	Urograndis	April	543	abaxial	0	0	0	0
21	Urograndis	April	544	adaxial	0	0	0	0
21	Urograndis	April	544	abaxial	0	0	0	0
21	Urograndis	April	545	adaxial	0	0	0	0
21	Urograndis	April	545	abaxial	0	0	0	0
21	Urograndis	April	546	adaxial	0	0	0	0
21	Urograndis	April	546	abaxial	0.02	0	0	0
21	Urograndis	April	547	adaxial	0	0	0	0
21	Urograndis	April	547	abaxial	0	0	0	0
21	Urograndis	April	548	adaxial	0	0	0	0
21	Urograndis	April	548	abaxial	0	0	0	0
21	Urograndis	April	549	adaxial	0	0	0	0
21	Urograndis	April	549	abaxial	0	0	0	0
21	Urograndis	April	550	adaxial	0	0	0	0
21	Urograndis	April	550	abaxial	0	0	0	0
21	Urograndis	April	551	adaxial	0	0	0	0
21	Urograndis	April	551	abaxial	0	0	0	0
21	Urograndis	April	552	adaxial	0	0	0	0
21	Urograndis	April	552	abaxial	0	0	0	0
21	Urograndis	April	553	adaxial	0	0	0	0
21	Urograndis	April	553	abaxial	0.05	0	0	0
21	Urograndis	April	554	adaxial	0	0	0	0
21	Urograndis	April	554	abaxial	0.03	0	0	0
21	Urograndis	April	555	adaxial	0	0	0	0
21	Urograndis	April	555	abaxial	0.47	0	0	0
21	Urograndis	April	556	adaxial	0	0	0	0
21	Urograndis	April	556	abaxial	0.01	0	0	0
21	Urograndis	April	557	adaxial	0	0	0	0
21	Urograndis	April	557	abaxial	0.05	0	0	0
21	Urograndis	April	558	adaxial	0	0	0	0
21	Urograndis	April	558	abaxial	0.02	0	0	0
21	Urograndis	April	559	adaxial	0	0	0	0
21	Urograndis	April	559	abaxial	0.28	0	0	0
21	Urograndis	April	560	adaxial	0	0	0	0
21	Urograndis	April	560	abaxial	0	0	0	0
22	Urocam	April	561	adaxial	0	0	0	0
22	Urocam	April	561	abaxial	0	0	0	0
22	Urocam	April	562	adaxial	0	0	0	0
22	Urocam	April	562	abaxial	0	0	0	0
22	Urocam	April	563	adaxial	0	0	0	0
22	Urocam	April	563	abaxial	0	0	0	0
22	Urocam	April	564	adaxial	0	0	0	0
22	Urocam	April	564	abaxial	0	0	0	0
22	Urocam	April	565	adaxial	0	0	0	0
22	Urocam	April	565	abaxial	0	0	0	0
22	Urocam	April	566	adaxial	0	0	0	0
22	Urocam	April	566	abaxial	0	0	0	0
22	Urocam	April	567	adaxial	0	0	0	0
22	Urocam	April	567	abaxial	0	0	0	0
22	Urocam	April	568	adaxial	0	0	0	0
22	Urocam	April	568	abaxial	0	0	0	0
22	Urocam	April	569	adaxial	0	0	0	0
22	Urocam	April	569	abaxial	0	0	0	0
22	Urocam	April	570	adaxial	0	0	0	0
22	Urocam	April	570	abaxial	0	0	0	0
22	Urocam	April	571	adaxial	0	0	0	0
22	Urocam	April	571	abaxial	0	0	0	0
22	Urocam	April	572	adaxial	0	0	0	0
22	Urocam	April	572	abaxial	0	0	0	0
22	Urocam	April	573	adaxial	0	0	0	0
22	Urocam	April	573	abaxial	0	0	0	0
22	Urocam	April	574	adaxial	0	0	0	0
22	Urocam	April	574	abaxial	0	0	0	0
22	Urocam	April	575	adaxial	0	0	0	0
22	Urocam	April	575	abaxial	0	0	0	0
22	Urocam	April	576	adaxial	0	0	0	0
22	Urocam	April	576	abaxial	0	0	0	0
22	Urocam	April	577	adaxial	0	0	0	0
22	Urocam	April	577	abaxial	0	0	0	0
22	Urocam	April	578	adaxial	0	0	0	0
22	Urocam	April	578	abaxial	0.01	0	0	0
22	Urocam	April	579	adaxial	0	0	0	0
22	Urocam	April	579	abaxial	0.01	0	0	0
22	Urocam	April	580	adaxial	0	0	0	0
22	Urocam	April	580	abaxial	0	0	0	0
24	Urocam	April	581	adaxial	0	0	0	0
24	Urocam	April	581	abaxial	0.01	0	0	0
24	Urocam	April	582	adaxial	0	0	0	0
24	Urocam	April	582	abaxial	0	0	0	0
24	Urocam	April	583	adaxial	0	0	0	0
24	Urocam	April	583	abaxial	0.02	0	0	0
24	Urocam	April	584	adaxial	0	0	0	0
24	Urocam	April	584	abaxial	0	0	0	0
24	Urocam	April	585	adaxial	0.01	0	0	0
24	Urocam	April	585	abaxial	0.01	0	0	0
24	Urocam	April	586	adaxial	0	0	0	0
24	Urocam	April	586	abaxial	0	0	0	0
24	Urocam	April	587	adaxial	0	0	0	0
24	Urocam	April	587	abaxial	0.01	0	0	0
24	Urocam	April	588	adaxial	0.01	0	0	0
24	Urocam	April	588	abaxial	0.04	0	0	0
24	Urocam	April	589	adaxial	0.01	0	0	0
24	Urocam	April	589	abaxial	0.02	0	0	0
24	Urocam	April	590	adaxial	0	0	0	0
24	Urocam	April	590	abaxial	0	0	0	0
24	Urocam	April	591	adaxial	0	0	0	0
24	Urocam	April	591	abaxial	0	0	0	0
24	Urocam	April	592	adaxial	0	0	0	0
24	Urocam	April	593	abaxial	0	0	0	0
24	Urocam	April	593	adaxial	0.01	0	0	0
24	Urocam	April	594	abaxial	0	0	0	0
24	Urocam	April	594	adaxial	0.02	0	0	0
24	Urocam	April	595	abaxial	0	0	0	0
24	Urocam	April	595	adaxial	0.04	0	0	0
24	Urocam	April	596	abaxial	0	0	0	0
24	Urocam	April	596	adaxial	0	0	0	0
24	Urocam	April	597	abaxial	0	0	0	0
24	Urocam	April	597	adaxial	0.01	0	0	0
24	Urocam	April	598	abaxial	0	0	0	0
24	Urocam	April	598	adaxial	0	0	0	0
24	Urocam	April	599	abaxial	0	0	0	0
24	Urocam	April	599	adaxial	0	0	0	0
24	Urocam	April	600	abaxial	0	0	0	0
24	Urocam	April	600	adaxial	0	0	0	0
1	E. camadulensis	May	601	abaxial	0.04	0	0	0
1	E. camadulensis	May	601	adaxial	0.07	0	0	0
1	E. camadulensis	May	602	abaxial	0.02	0.01	0	0
1	E. camadulensis	May	602	adaxial	0.04	0	0	0
1	E. camadulensis	May	603	abaxial	0.15	0.05	0	0
1	E. camadulensis	May	603	adaxial	0.59	0.04	0.15	0
1	E. camadulensis	May	604	abaxial	0.15	0.05	0	0
1	E. camadulensis	May	604	adaxial	0.19	0.02	0	0
1	E. camadulensis	May	605	abaxial	0.53	0.15	0.1	0
1	E. camadulensis	May	605	adaxial	1.5	0.14	0.1	0
1	E. camadulensis	May	606	abaxial	0.32	0.01	0.1	0
1	E. camadulensis	May	606	adaxial	0.39	0.01	0.3	0
1	E. camadulensis	May	607	abaxial	0.28	0.13	0.1	0
1	E. camadulensis	May	607	adaxial	1.02	0.15	0	0
1	E. camadulensis	May	608	abaxial	0	0	0	0
1	E. camadulensis	May	608	adaxial	0	0.04	0	0
1	E. camadulensis	May	609	abaxial	0.1	0.05	0	0
1	E. camadulensis	May	609	adaxial	0.77	0.11	0	0
1	E. camadulensis	May	610	abaxial	0.38	0.05	0	0
1	E. camadulensis	May	610	adaxial	1.35	0.08	0.1	0
1	E. camadulensis	May	611	abaxial	0.64	0.3	0	0
1	E. camadulensis	May	611	adaxial	0.77	0.11	0	0
1	E. camadulensis	May	612	abaxial	0.19	0.05	0	0
1	E. camadulensis	May	612	adaxial	0.34	0.03	0	0
1	E. camadulensis	May	613	abaxial	0.01	0.01	0	0
1	E. camadulensis	May	613	adaxial	0.04	0	0	0
1	E. camadulensis	May	614	abaxial	0.01	0.01	0	0
1	E. camadulensis	May	614	adaxial	0.16	0	0	0
1	E. camadulensis	May	615	abaxial	0.31	0.1	0	0
1	E. camadulensis	May	615	adaxial	0.86	0.06	0	0
1	E. camadulensis	May	616	abaxial	0.23	0.13	0	0
1	E. camadulensis	May	616	adaxial	0.25	0.09	0	0
1	E. camadulensis	May	617	abaxial	0.33	0.05	0	0
1	E. camadulensis	May	617	adaxial	0.53	0.08	0.1	0
1	E. camadulensis	May	618	abaxial	0.01	0.01	0.1	0
1	E. camadulensis	May	618	adaxial	0.25	0.01	0.2	0
1	E. camadulensis	May	619	abaxial	0.37	0.05	0	0
1	E. camadulensis	May	619	adaxial	0.94	0.09	0.07	0
1	E. camadulensis	May	620	abaxial	0.18	0.04	0	0
1	E. camadulensis	May	620	adaxial	1.12	0.15	0	0
2	E. camadulensis	May	621	abaxial	0.6	0.07	0.13	0
2	E. camadulensis	May	621	adaxial	0.65	0.05	0.25	0
2	E. camadulensis	May	622	abaxial	0.16	0.05	0.1	0
2	E. camadulensis	May	622	adaxial	0.23	0.04	0	0
2	E. camadulensis	May	623	abaxial	0.11	0.05	0.1	0
2	E. camadulensis	May	623	adaxial	1.18	0.05	0	0
2	E. camadulensis	May	624	abaxial	0.97	0.07	0	0
2	E. camadulensis	May	624	adaxial	1.67	0.05	0.1	0
2	E. camadulensis	May	625	abaxial	0.23	0.06	0	0
2	E. camadulensis	May	625	adaxial	0.49	0.09	0	0
2	E. camadulensis	May	626	abaxial	0.11	0.02	0	0
2	E. camadulensis	May	626	adaxial	0.06	0.01	0	0
2	E. camadulensis	May	627	abaxial	0.63	0.05	0	0
2	E. camadulensis	May	627	adaxial	0.5	0.08	0	0
2	E. camadulensis	May	628	abaxial	0.44	0.08	0	0
2	E. camadulensis	May	628	adaxial	0.55	0.07	0.1	0
2	E. camadulensis	May	629	abaxial	0.14	0.04	0	0
2	E. camadulensis	May	629	adaxial	0.11	0.02	0	0
2	E. camadulensis	May	630	abaxial	0.43	0.05	0	0
2	E. camadulensis	May	630	adaxial	0.32	0.01	0	0
2	E. camadulensis	May	631	abaxial	0.86	0.38	0.01	0
2	E. camadulensis	May	631	adaxial	1.77	0.25	0.05	0
2	E. camadulensis	May	632	abaxial	0.86	0.02	0.1	0
2	E. camadulensis	May	632	adaxial	0.75	0.01	0	0
2	E. camadulensis	May	633	abaxial	2.21	0.02	0	0
2	E. camadulensis	May	633	adaxial	0.98	0.01	0	0
2	E. camadulensis	May	634	abaxial	2.08	0.3	0.03	0
2	E. camadulensis	May	634	adaxial	1.41	0.23	0.1	0
2	E. camadulensis	May	635	abaxial	1.39	0.09	0.03	0
2	E. camadulensis	May	635	adaxial	1.03	0.14	0.06	0
2	E. camadulensis	May	636	abaxial	3.54	0.31	0.14	0
2	E. camadulensis	May	636	adaxial	2.35	0.45	0.1	0
2	E. camadulensis	May	637	abaxial	3.35	0.32	0.12	0
2	E. camadulensis	May	637	adaxial	2.92	0.32	0.08	0
2	E. camadulensis	May	638	abaxial	0.36	0.03	0.03	0
2	E. camadulensis	May	638	adaxial	0.29	0.01	0	0
2	E. camadulensis	May	639	abaxial	3.05	0.31	0.21	0
2	E. camadulensis	May	639	adaxial	2.78	0.32	0.2	0
2	E. camadulensis	May	640	abaxial	0.75	0.1	0	0
2	E. camadulensis	May	640	adaxial	0.63	0.1	0	0
17	Urograndis	May	641	abaxial	0	0	0	0
17	Urograndis	May	641	adaxial	0	0	0	0
17	Urograndis	May	642	abaxial	0	0	0	0
17	Urograndis	May	642	adaxial	0	0	0	0
17	Urograndis	May	643	abaxial	0	0	0	0
17	Urograndis	May	643	adaxial	0	0	0	0
17	Urograndis	May	644	abaxial	0	0	0	0
17	Urograndis	May	644	adaxial	0	0	0	0
17	Urograndis	May	645	abaxial	0	0	0	0
17	Urograndis	May	645	adaxial	0	0	0	0
17	Urograndis	May	646	abaxial	0	0	0	0
17	Urograndis	May	646	adaxial	0	0	0	0
17	Urograndis	May	647	abaxial	0	0	0	0
17	Urograndis	May	647	adaxial	0	0	0	0
17	Urograndis	May	648	abaxial	0	0	0	0
17	Urograndis	May	648	adaxial	0	0	0	0
17	Urograndis	May	649	abaxial	0	0	0	0
17	Urograndis	May	649	adaxial	0	0	0	0
17	Urograndis	May	650	abaxial	0	0	0	0
17	Urograndis	May	650	adaxial	0	0.01	0	0
17	Urograndis	May	651	abaxial	0	0	0	0
17	Urograndis	May	651	adaxial	0	0	0	0
17	Urograndis	May	652	abaxial	0	0	0	0
17	Urograndis	May	652	adaxial	0	0	0	0
17	Urograndis	May	653	abaxial	0	0	0	0
17	Urograndis	May	653	adaxial	0	0	0	0
17	Urograndis	May	654	abaxial	0.01	0	0	0
17	Urograndis	May	654	adaxial	0	0	0	0
17	Urograndis	May	655	abaxial	0	0	0	0
17	Urograndis	May	655	adaxial	0	0	0	0
17	Urograndis	May	656	abaxial	0	0	0	0
17	Urograndis	May	656	adaxial	0	0	0	0
17	Urograndis	May	657	abaxial	0	0	0	0
17	Urograndis	May	657	adaxial	0	0	0	0
17	Urograndis	May	658	abaxial	0	0	0	0
17	Urograndis	May	658	adaxial	0	0	0	0
17	Urograndis	May	659	abaxial	0	0	0	0
17	Urograndis	May	659	adaxial	0	0	0	0
17	Urograndis	May	660	abaxial	0	0	0	0
17	Urograndis	May	660	adaxial	0	0	0	0
21	Urograndis	May	661	abaxial	0	0	0	0
21	Urograndis	May	661	adaxial	0	0	0	0
21	Urograndis	May	662	abaxial	0	0	0	0
21	Urograndis	May	662	adaxial	0	0	0	0
21	Urograndis	May	663	abaxial	0	0	0	0
21	Urograndis	May	663	adaxial	0	0	0	0
21	Urograndis	May	664	abaxial	0	0	0	0
21	Urograndis	May	664	adaxial	0	0	0	0
21	Urograndis	May	665	abaxial	0	0	0	0
21	Urograndis	May	665	adaxial	0	0	0	0
21	Urograndis	May	666	abaxial	0	0	0	0
21	Urograndis	May	666	adaxial	0	0	0	0
21	Urograndis	May	667	abaxial	0	0	0	0
21	Urograndis	May	667	adaxial	0	0	0	0
21	Urograndis	May	668	abaxial	0	0	0	0
21	Urograndis	May	668	adaxial	0	0	0	0
21	Urograndis	May	669	abaxial	0	0	0	0
21	Urograndis	May	669	adaxial	0	0	0	0
21	Urograndis	May	670	abaxial	0	0	0	0
21	Urograndis	May	670	adaxial	0	0	0	0
21	Urograndis	May	671	abaxial	0	0	0	0
21	Urograndis	May	671	adaxial	0	0	0	0
21	Urograndis	May	672	abaxial	0	0	0	0
21	Urograndis	May	672	adaxial	0	0	0	0
21	Urograndis	May	673	abaxial	0	0	0	0
21	Urograndis	May	673	adaxial	0	0	0	0
21	Urograndis	May	674	abaxial	0	0	0	0
21	Urograndis	May	674	adaxial	0	0	0	0
21	Urograndis	May	675	abaxial	0	0	0	0
21	Urograndis	May	675	adaxial	0	0	0	0
21	Urograndis	May	676	abaxial	0	0	0	0
21	Urograndis	May	676	adaxial	0	0	0	0
21	Urograndis	May	677	abaxial	0	0	0	0
21	Urograndis	May	677	adaxial	0.01	0	0	0
21	Urograndis	May	678	abaxial	0	0	0	0
21	Urograndis	May	678	adaxial	0.01	0	0	0
21	Urograndis	May	679	abaxial	0	0	0	0
21	Urograndis	May	679	adaxial	0	0	0	0
21	Urograndis	May	680	abaxial	0	0	0	0
21	Urograndis	May	680	adaxial	0	0	0	0
22	Urocam	May	681	abaxial	0	0	0	0
22	Urocam	May	681	adaxial	0	0	0	0
22	Urocam	May	682	abaxial	0	0	0	0
22	Urocam	May	682	adaxial	0	0	0	0
22	Urocam	May	683	abaxial	0	0	0	0
22	Urocam	May	683	adaxial	0	0	0	0
22	Urocam	May	684	abaxial	0	0	0	0
22	Urocam	May	684	adaxial	0	0	0	0
22	Urocam	May	685	abaxial	0	0	0	0
22	Urocam	May	685	adaxial	0	0	0	0
22	Urocam	May	686	abaxial	0	0	0	0
22	Urocam	May	686	adaxial	0	0	0	0
22	Urocam	May	687	abaxial	0	0	0	0
22	Urocam	May	687	adaxial	0	0	0	0
22	Urocam	May	688	abaxial	0	0	0	0
22	Urocam	May	688	adaxial	0	0	0	0
22	Urocam	May	689	abaxial	0	0	0	0
22	Urocam	May	689	adaxial	0	0	0	0
22	Urocam	May	690	abaxial	0	0	0	0
22	Urocam	May	690	adaxial	0	0	0	0
22	Urocam	May	691	abaxial	0	0	0	0
22	Urocam	May	691	adaxial	0	0	0	0
22	Urocam	May	692	abaxial	0	0	0	0
22	Urocam	May	692	adaxial	0	0	0	0
22	Urocam	May	693	abaxial	0	0	0	0
22	Urocam	May	693	adaxial	0	0	0	0
22	Urocam	May	694	abaxial	0	0	0	0
22	Urocam	May	694	adaxial	0	0	0	0
22	Urocam	May	695	abaxial	0	0	0	0
22	Urocam	May	695	adaxial	0	0	0	0
22	Urocam	May	696	abaxial	0	0	0	0
22	Urocam	May	696	adaxial	0	0	0	0
22	Urocam	May	697	abaxial	0	0	0	0
22	Urocam	May	697	adaxial	0	0	0	0
22	Urocam	May	698	abaxial	0	0	0	0
22	Urocam	May	698	adaxial	0	0	0	0
22	Urocam	May	699	abaxial	0	0	0	0
22	Urocam	May	699	adaxial	0	0	0	0
22	Urocam	May	700	abaxial	0	0	0	0
22	Urocam	May	700	adaxial	0	0	0	0
24	Urocam	May	701	abaxial	0	0	0	0
24	Urocam	May	701	adaxial	0	0	0	0
24	Urocam	May	702	abaxial	0	0	0	0
24	Urocam	May	702	adaxial	0	0	0	0
24	Urocam	May	703	abaxial	0	0	0	0
24	Urocam	May	703	adaxial	0	0	0	0
24	Urocam	May	704	abaxial	0	0	0	0
24	Urocam	May	704	adaxial	0	0	0	0
24	Urocam	May	705	abaxial	0	0	0	0
24	Urocam	May	705	adaxial	0	0	0	0
24	Urocam	May	706	abaxial	0	0	0	0
24	Urocam	May	706	adaxial	0.01	0	0	0
24	Urocam	May	707	abaxial	0	0	0	0
24	Urocam	May	707	adaxial	0	0	0	0
24	Urocam	May	708	abaxial	0	0	0	0
24	Urocam	May	708	adaxial	0	0	0	0
24	Urocam	May	709	abaxial	0	0	0	0
24	Urocam	May	709	adaxial	0	0	0	0
24	Urocam	May	710	abaxial	0	0	0	0
24	Urocam	May	710	adaxial	0	0	0	0
24	Urocam	May	711	abaxial	0	0	0	0
24	Urocam	May	711	adaxial	0	0	0	0
24	Urocam	May	712	abaxial	0	0	0	0
24	Urocam	May	712	adaxial	0	0	0	0
24	Urocam	May	713	abaxial	0	0	0	0
24	Urocam	May	713	adaxial	0	0	0	0
24	Urocam	May	714	abaxial	0	0	0	0
24	Urocam	May	714	adaxial	0.01	0	0	0
24	Urocam	May	715	abaxial	0	0	0	0
24	Urocam	May	715	adaxial	0	0	0	0
24	Urocam	May	716	abaxial	0	0	0	0
24	Urocam	May	716	adaxial	0	0	0	0
24	Urocam	May	717	abaxial	0	0	0	0
24	Urocam	May	717	adaxial	0	0	0	0
24	Urocam	May	718	abaxial	0	0	0	0
24	Urocam	May	718	adaxial	0	0	0	0
24	Urocam	May	719	abaxial	0	0	0	0
24	Urocam	May	719	adaxial	0	0	0	0
24	Urocam	May	720	abaxial	0	0	0	0
24	Urocam	May	720	adaxial	0	0	0	0
1	E. camadulensis	June	721	abaxial	2.55	0.22	0.19	0
1	E. camadulensis	June	721	adaxial	6.56	0.24	0.1	0
1	E. camadulensis	June	722	abaxial	3.43	0.22	0.21	0
1	E. camadulensis	June	722	adaxial	1.49	0.13	0.09	0
1	E. camadulensis	June	723	abaxial	2.24	0.12	0.33	0
1	E. camadulensis	June	723	adaxial	4.02	0.36	0.3	0
1	E. camadulensis	June	724	abaxial	2.31	0.15	0.08	0
1	E. camadulensis	June	724	adaxial	3.82	0.19	0.24	0
1	E. camadulensis	June	725	abaxial	0	0	0	0
1	E. camadulensis	June	725	adaxial	0	0	0	0
1	E. camadulensis	June	726	abaxial	0	0	0	0
1	E. camadulensis	June	726	adaxial	0	0	0	0
1	E. camadulensis	June	727	abaxial	0	0	0	0
1	E. camadulensis	June	727	adaxial	0	0	0	0
1	E. camadulensis	June	728	abaxial	0	0	0	0
1	E. camadulensis	June	728	adaxial	0	0	0	0
1	E. camadulensis	June	729	abaxial	0	0	0	0
1	E. camadulensis	June	729	adaxial	0	0	0	0
1	E. camadulensis	June	730	abaxial	0	0	0	0
1	E. camadulensis	June	730	adaxial	0	0	0	0
1	E. camadulensis	June	771	abaxial	0.19	0.02	0	0
1	E. camadulensis	June	771	adaxial	0.85	0	0	0
1	E. camadulensis	June	772	abaxial	0.56	0.12	0.1	0
1	E. camadulensis	June	772	adaxial	3.01	0.08	0.15	0
1	E. camadulensis	June	773	abaxial	1.15	0.02	0.25	0
1	E. camadulensis	June	773	adaxial	0.96	0.02	0.1	0
1	E. camadulensis	June	774	abaxial	0.88	0.07	0	0
1	E. camadulensis	June	774	adaxial	2.12	0.04	0.2	0
1	E. camadulensis	June	775	abaxial	1.81	0.1	0	0
1	E. camadulensis	June	775	adaxial	3.43	0.09	0.06	0
1	E. camadulensis	June	776	abaxial	1.48	0.18	0.06	0
1	E. camadulensis	June	776	adaxial	2.03	0.18	0.01	0
1	E. camadulensis	June	777	abaxial	0.14	0	0	0
1	E. camadulensis	June	777	adaxial	0.16	0.01	0	0
1	E. camadulensis	June	778	abaxial	0.57	0.03	0	0
1	E. camadulensis	June	778	adaxial	1.56	0.03	0.2	0
1	E. camadulensis	June	779	abaxial	1.84	0.14	0.24	0
1	E. camadulensis	June	779	adaxial	3.58	0.07	0.27	0
1	E. camadulensis	June	780	abaxial	0.31	0	0	0
1	E. camadulensis	June	780	adaxial	0.46	0	0	0
2	E. camadulensis	June	741	abaxial	0.7	0.04	0.1	0
2	E. camadulensis	June	741	adaxial	0.99	0.09	0	0
2	E. camadulensis	June	742	abaxial	0.75	0.02	0.1	0
2	E. camadulensis	June	742	adaxial	0.45	0.01	0	0
2	E. camadulensis	June	743	abaxial	0.51	0.03	0.05	0
2	E. camadulensis	June	743	adaxial	0.46	0.01	0	0
2	E. camadulensis	June	744	abaxial	0.48	0.05	0.05	0
2	E. camadulensis	June	744	adaxial	1.73	0.06	0.25	0
2	E. camadulensis	June	745	abaxial	0.86	0.01	0.1	0
2	E. camadulensis	June	745	adaxial	1.95	0	0	0
2	E. camadulensis	June	746	abaxial	0.43	0.03	0	0
2	E. camadulensis	June	746	adaxial	1.84	0.02	0.1	0
2	E. camadulensis	June	747	abaxial	0.02	0	0.1	0
2	E. camadulensis	June	747	adaxial	0.13	0	0	0
2	E. camadulensis	June	748	abaxial	1.39	0.04	0	0
2	E. camadulensis	June	748	adaxial	3.88	0.04	0.1	0
2	E. camadulensis	June	749	abaxial	0.65	0.01	0.1	0
2	E. camadulensis	June	749	adaxial	0.51	0.01	0	0
2	E. camadulensis	June	750	abaxial	0.63	0.02	0.2	0
2	E. camadulensis	June	750	adaxial	0.78	0.02	0.06	0
2	E. camadulensis	June	751	abaxial	1.55	0.07	0.27	0
2	E. camadulensis	June	751	adaxial	1.56	0.09	0.33	0
2	E. camadulensis	June	752	abaxial	0.56	0.06	0.3	0
2	E. camadulensis	June	752	adaxial	1.04	0.04	0	0
2	E. camadulensis	June	753	abaxial	3.21	0.14	0.31	0
2	E. camadulensis	June	753	adaxial	4.59	0.22	0.27	0
2	E. camadulensis	June	754	abaxial	0.09	0.01	0	0
2	E. camadulensis	June	754	adaxial	0.65	0.01	0	0
2	E. camadulensis	June	755	abaxial	1.24	0.07	0.1	0
2	E. camadulensis	June	755	adaxial	2.47	0.04	0	0
2	E. camadulensis	June	756	abaxial	0.56	0.02	0.05	0
2	E. camadulensis	June	756	adaxial	0.95	0.02	0.3	0
2	E. camadulensis	June	757	abaxial	0.6	0.1	0.37	0
2	E. camadulensis	June	757	adaxial	2.43	0.12	0.14	0
2	E. camadulensis	June	758	abaxial	0.98	0.02	0	0
2	E. camadulensis	June	758	adaxial	1.22	0.04	0.1	0
2	E. camadulensis	June	759	abaxial	0.22	0	0	0
2	E. camadulensis	June	759	adaxial	0.11	0	0	0
2	E. camadulensis	June	760	abaxial	0.76	0.04	0.05	0
2	E. camadulensis	June	760	adaxial	1.04	0.11	0.23	0
17	Urograndis	June	761	abaxial	0	0	0	0
17	Urograndis	June	761	adaxial	0	0	0	0
17	Urograndis	June	762	abaxial	0	0	0	0
17	Urograndis	June	762	adaxial	0	0	0	0
17	Urograndis	June	763	abaxial	0	0	0	0
17	Urograndis	June	763	adaxial	0	0	0	0
17	Urograndis	June	764	abaxial	0	0	0	0
17	Urograndis	June	764	adaxial	0	0	0	0
17	Urograndis	June	765	abaxial	0	0	0	0
17	Urograndis	June	766	adaxial	0	0	0	0
17	Urograndis	June	766	abaxial	0	0	0	0
17	Urograndis	June	767	adaxial	0	0	0	0
17	Urograndis	June	767	abaxial	0	0	0	0
17	Urograndis	June	768	adaxial	0	0	0	0
17	Urograndis	June	768	abaxial	0	0	0	0
17	Urograndis	June	769	adaxial	0	0	0	0
17	Urograndis	June	769	abaxial	0	0	0	0
17	Urograndis	June	770	adaxial	0	0	0	0
17	Urograndis	June	770	abaxial	0	0	0	0
17	Urograndis	June	771	adaxial	0	0	0	0
17	Urograndis	June	771	abaxial	0	0	0	0
17	Urograndis	June	772	adaxial	0	0	0	0
17	Urograndis	June	772	abaxial	0	0	0	0
17	Urograndis	June	773	adaxial	0	0	0	0
17	Urograndis	June	773	abaxial	0	0	0	0
17	Urograndis	June	774	adaxial	0	0	0	0
17	Urograndis	June	774	abaxial	0	0	0	0
17	Urograndis	June	775	adaxial	0	0	0	0
17	Urograndis	June	775	abaxial	0	0	0	0
17	Urograndis	June	776	adaxial	0	0	0	0
17	Urograndis	June	776	abaxial	0	0	0	0
17	Urograndis	June	777	adaxial	0	0	0	0
17	Urograndis	June	777	abaxial	0	0	0	0
17	Urograndis	June	778	adaxial	0	0	0	0
17	Urograndis	June	778	abaxial	0	0	0	0
17	Urograndis	June	779	adaxial	0	0	0	0
17	Urograndis	June	779	abaxial	0	0	0	0
17	Urograndis	June	780	adaxial	0	0	0	0
17	Urograndis	June	780	abaxial	0	0	0	0
21	Urograndis	June	781	adaxial	0	0	0	0
21	Urograndis	June	781	abaxial	0	0	0	0
21	Urograndis	June	782	adaxial	0	0	0	0
21	Urograndis	June	782	abaxial	0	0	0	0
21	Urograndis	June	783	adaxial	0	0	0	0
21	Urograndis	June	783	abaxial	0	0	0	0
21	Urograndis	June	784	adaxial	0	0	0	0
21	Urograndis	June	784	abaxial	0	0	0	0
21	Urograndis	June	785	adaxial	0	0	0	0
21	Urograndis	June	785	abaxial	0	0	0	0
21	Urograndis	June	786	adaxial	0	0	0	0
21	Urograndis	June	786	abaxial	0	0	0	0
21	Urograndis	June	787	adaxial	0	0	0	0
21	Urograndis	June	787	abaxial	0	0	0	0
21	Urograndis	June	788	adaxial	0	0	0	0
21	Urograndis	June	788	abaxial	0	0	0	0
21	Urograndis	June	789	adaxial	0	0	0	0
21	Urograndis	June	789	abaxial	0	0	0	0
21	Urograndis	June	790	adaxial	0	0	0	0
21	Urograndis	June	790	abaxial	0	0	0	0
21	Urograndis	June	791	adaxial	0	0	0	0
21	Urograndis	June	791	abaxial	0	0	0	0
21	Urograndis	June	792	adaxial	0	0	0	0
21	Urograndis	June	792	abaxial	0	0	0	0
21	Urograndis	June	793	adaxial	0	0	0	0
21	Urograndis	June	793	abaxial	0.01	0	0	0
21	Urograndis	June	794	adaxial	0	0	0	0
21	Urograndis	June	794	abaxial	0	0	0	0
21	Urograndis	June	795	adaxial	0	0	0	0
21	Urograndis	June	795	abaxial	0	0	0	0
21	Urograndis	June	796	adaxial	0	0	0	0
21	Urograndis	June	796	abaxial	0	0	0	0
21	Urograndis	June	797	adaxial	0	0	0	0
21	Urograndis	June	797	abaxial	0	0	0	0
21	Urograndis	June	798	adaxial	0	0	0	0
21	Urograndis	June	798	abaxial	0	0	0	0
21	Urograndis	June	799	adaxial	0	0	0	0
21	Urograndis	June	799	abaxial	0	0	0	0
21	Urograndis	June	800	adaxial	0	0	0	0
21	Urograndis	June	800	abaxial	0	0	0	0
22	Urocam	June	801	adaxial	0	0	0	0
22	Urocam	June	801	abaxial	0	0	0	0
22	Urocam	June	802	adaxial	0	0	0	0
22	Urocam	June	802	abaxial	0	0	0	0
22	Urocam	June	803	adaxial	0	0	0	0
22	Urocam	June	803	abaxial	0	0	0	0
22	Urocam	June	804	adaxial	0	0	0	0
22	Urocam	June	804	abaxial	0	0	0	0
22	Urocam	June	805	adaxial	0	0	0	0
22	Urocam	June	805	abaxial	0	0	0	0
22	Urocam	June	806	adaxial	0	0	0	0
22	Urocam	June	806	abaxial	0	0	0	0
22	Urocam	June	807	adaxial	0	0	0	0
22	Urocam	June	807	abaxial	0	0	0	0
22	Urocam	June	808	adaxial	0	0	0	0
22	Urocam	June	808	abaxial	0	0	0	0
22	Urocam	June	809	adaxial	0	0	0	0
22	Urocam	June	809	abaxial	0	0	0	0
22	Urocam	June	810	adaxial	0	0	0	0
22	Urocam	June	810	abaxial	0	0	0	0
22	Urocam	June	811	adaxial	0	0	0	0
22	Urocam	June	811	abaxial	0	0	0	0
22	Urocam	June	812	adaxial	0	0	0	0
22	Urocam	June	812	abaxial	0	0	0	0
22	Urocam	June	813	adaxial	0	0	0	0
22	Urocam	June	813	abaxial	0	0	0	0
22	Urocam	June	814	adaxial	0	0	0	0
22	Urocam	June	814	abaxial	0	0	0	0
22	Urocam	June	815	adaxial	0	0	0	0
22	Urocam	June	815	abaxial	0	0	0	0
22	Urocam	June	816	adaxial	0	0	0	0
22	Urocam	June	816	abaxial	0	0	0	0
22	Urocam	June	817	adaxial	0	0	0	0
22	Urocam	June	817	abaxial	0	0	0	0
22	Urocam	June	818	adaxial	0	0	0	0
22	Urocam	June	818	abaxial	0	0	0	0
22	Urocam	June	819	adaxial	0	0	0	0
22	Urocam	June	819	abaxial	0	0	0	0
22	Urocam	June	820	adaxial	0	0	0	0
22	Urocam	June	820	abaxial	0	0	0	0
24	Urocam	June	821	adaxial	0	0	0	0
24	Urocam	June	821	abaxial	0	0	0	0
24	Urocam	June	822	adaxial	0	0	0	0
24	Urocam	June	822	abaxial	0	0	0	0
24	Urocam	June	823	adaxial	0.01	0	0	0
24	Urocam	June	823	abaxial	0	0	0	0
24	Urocam	June	824	adaxial	0	0	0	0
24	Urocam	June	824	abaxial	0	0	0	0
24	Urocam	June	825	adaxial	0	0	0	0
24	Urocam	June	825	abaxial	0	0	0	0
24	Urocam	June	826	adaxial	0	0	0	0
24	Urocam	June	826	abaxial	0	0	0	0
24	Urocam	June	827	adaxial	0	0	0	0
24	Urocam	June	827	abaxial	0	0	0	0
24	Urocam	June	828	adaxial	0	0	0	0
24	Urocam	June	828	abaxial	0	0	0	0
24	Urocam	June	829	adaxial	0	0	0	0
24	Urocam	June	829	abaxial	0	0	0	0
24	Urocam	June	830	adaxial	0	0	0	0
24	Urocam	June	830	abaxial	0	0	0	0
24	Urocam	June	831	adaxial	0	0	0	0
24	Urocam	June	831	abaxial	0	0	0	0
24	Urocam	June	832	adaxial	0	0	0	0
24	Urocam	June	832	abaxial	0	0	0	0
24	Urocam	June	833	adaxial	0	0	0	0
24	Urocam	June	833	abaxial	0	0	0	0
24	Urocam	June	834	adaxial	0	0	0	0
24	Urocam	June	834	abaxial	0	0	0	0
24	Urocam	June	835	adaxial	0	0	0	0
24	Urocam	June	835	abaxial	0	0	0	0
24	Urocam	June	836	adaxial	0	0	0	0
24	Urocam	June	836	abaxial	0	0	0	0
24	Urocam	June	837	adaxial	0	0	0	0
24	Urocam	June	837	abaxial	0	0	0	0
24	Urocam	June	838	adaxial	0	0	0	0
24	Urocam	June	838	abaxial	0	0	0	0
24	Urocam	June	839	adaxial	0	0	0	0
24	Urocam	June	839	abaxial	0	0	0	0
24	Urocam	June	840	adaxial	0	0	0	0
24	Urocam	June	840	abaxial	0	0	0	0
1	E. camadulensis	July	841	adaxial	4.67	1.58	0	0
1	E. camadulensis	July	841	abaxial	8.97	0.62	0	0
1	E. camadulensis	July	842	adaxial	7.72	1.06	0	0
1	E. camadulensis	July	842	abaxial	7.24	1.17	0	0
1	E. camadulensis	July	843	adaxial	5.81	1.12	0	0
1	E. camadulensis	July	843	abaxial	3.83	1.13	0	0
1	E. camadulensis	July	844	adaxial	0.8	0.1	0	0
1	E. camadulensis	July	844	abaxial	0.57	0.12	0	0
1	E. camadulensis	July	845	adaxial	0.92	0.19	0	0
1	E. camadulensis	July	845	abaxial	1.79	0.19	0	0
1	E. camadulensis	July	846	adaxial	1.18	0.11	0	0
1	E. camadulensis	July	846	abaxial	1.43	0.2	0	0
1	E. camadulensis	July	847	adaxial	3.44	0.41	0	0
1	E. camadulensis	July	847	abaxial	6.39	0.52	0	0
1	E. camadulensis	July	848	adaxial	5.58	0.96	0	0
1	E. camadulensis	July	848	abaxial	8.03	0.97	0	0
1	E. camadulensis	July	849	adaxial	4.55	0.53	0	0
1	E. camadulensis	July	849	abaxial	4.08	0.33	0	0
1	E. camadulensis	July	850	adaxial	3.23	0.75	0	0
1	E. camadulensis	July	850	abaxial	3.15	0.54	0	0
1	E. camadulensis	July	851	adaxial	1.88	0.19	0	0
1	E. camadulensis	July	851	abaxial	1.21	0.04	0	0
1	E. camadulensis	July	852	adaxial	1.14	0.09	0	0
1	E. camadulensis	July	852	abaxial	0.59	0.1	0	0
1	E. camadulensis	July	853	adaxial	2.63	0.57	0	0
1	E. camadulensis	July	853	abaxial	4.29	0.59	0	0
1	E. camadulensis	July	854	adaxial	3.28	0.54	0	0
1	E. camadulensis	July	854	abaxial	3.28	0.52	0	0
1	E. camadulensis	July	855	adaxial	1.44	0.28	0	0
1	E. camadulensis	July	855	abaxial	1.37	0.18	0	0
1	E. camadulensis	July	856	adaxial	2.97	0.3	0	0
1	E. camadulensis	July	856	abaxial	1.32	0.34	0	0
1	E. camadulensis	July	857	adaxial	1.36	0.73	0	0
1	E. camadulensis	July	857	abaxial	4.95	0.52	0	0
1	E. camadulensis	July	858	adaxial	3.01	0.53	0	0
1	E. camadulensis	July	858	abaxial	5.46	0.62	0	0
1	E. camadulensis	July	859	adaxial	2	0.5	0	0
1	E. camadulensis	July	859	abaxial	3.77	0.39	0	0
1	E. camadulensis	July	860	adaxial	1.38	0.48	0	0
1	E. camadulensis	July	860	abaxial	6.38	0.86	0	0
2	E. camadulensis	July	861	adaxial	0.66	0.04	0	0
2	E. camadulensis	July	861	abaxial	0.89	0.02	0.05	0
2	E. camadulensis	July	862	adaxial	0.68	0.02	0	0
2	E. camadulensis	July	862	abaxial	0.74	0.01	0	0
2	E. camadulensis	July	863	adaxial	0.74	0	0	0
2	E. camadulensis	July	863	abaxial	0.85	0.01	0	0
2	E. camadulensis	July	864	adaxial	0.37	0.01	0	0
2	E. camadulensis	July	864	abaxial	0.41	0.01	0	0
2	E. camadulensis	July	865	adaxial	1.38	0.01	0	0
2	E. camadulensis	July	865	abaxial	1.14	0.01	0	0
2	E. camadulensis	July	866	adaxial	0.36	0.01	0	0
2	E. camadulensis	July	866	abaxial	0.23	0.01	0	0
2	E. camadulensis	July	867	adaxial	0.3	0.01	0	0
2	E. camadulensis	July	867	abaxial	0.61	0.01	0	0
2	E. camadulensis	July	868	adaxial	0.55	0	0	0
2	E. camadulensis	July	868	abaxial	0.58	0	0	0
2	E. camadulensis	July	869	adaxial	0.32	0	0	0
2	E. camadulensis	July	869	abaxial	0.6	0	0	0
2	E. camadulensis	July	870	adaxial	0.19	0	0	0
2	E. camadulensis	July	870	abaxial	0.6	0	0	0
2	E. camadulensis	July	871	adaxial	0.66	0.01	0	0
2	E. camadulensis	July	871	abaxial	0.39	0.01	0	0
2	E. camadulensis	July	872	adaxial	0.7	0.02	0	0
2	E. camadulensis	July	872	abaxial	1.12	0.02	0	0
2	E. camadulensis	July	873	adaxial	0.13	0.01	0	0
2	E. camadulensis	July	873	abaxial	0.18	0.01	0	0
2	E. camadulensis	July	874	adaxial	0.17	0	0	0
2	E. camadulensis	July	874	abaxial	0.19	0.01	0	0
2	E. camadulensis	July	875	adaxial	0.34	0.01	0	0
2	E. camadulensis	July	875	abaxial	0.18	0.01	0.1	0
2	E. camadulensis	July	876	adaxial	0.61	0.02	0	0
2	E. camadulensis	July	876	abaxial	0.63	0.03	0	0
2	E. camadulensis	July	877	adaxial	0.12	0	0	0
2	E. camadulensis	July	877	abaxial	0.12	0.01	0	0
2	E. camadulensis	July	878	adaxial	0.39	0.04	0	0
2	E. camadulensis	July	878	abaxial	0.32	0.02	0	0
2	E. camadulensis	July	879	adaxial	0.03	0	0	0
2	E. camadulensis	July	879	abaxial	0.06	0.01	0	0
2	E. camadulensis	July	880	adaxial	1.75	0.12	0	0
2	E. camadulensis	July	880	abaxial	1.48	0.08	0	0
17	Urograndis	July	881	adaxial	0	0	0	0
17	Urograndis	July	881	abaxial	0	0	0	0
17	Urograndis	July	882	adaxial	0	0	0	0
17	Urograndis	July	882	abaxial	0	0	0	0
17	Urograndis	July	883	adaxial	0	0	0	0
17	Urograndis	July	883	abaxial	0	0	0	0
17	Urograndis	July	884	adaxial	0	0	0	0
17	Urograndis	July	884	abaxial	0	0	0	0
17	Urograndis	July	885	adaxial	0	0	0	0
17	Urograndis	July	885	abaxial	0	0	0	0
17	Urograndis	July	886	adaxial	0	0	0	0
17	Urograndis	July	886	abaxial	0	0	0	0
17	Urograndis	July	887	adaxial	0	0	0	0
17	Urograndis	July	887	abaxial	0	0	0	0
17	Urograndis	July	888	adaxial	0	0	0	0
17	Urograndis	July	888	abaxial	0	0	0	0
17	Urograndis	July	889	adaxial	0	0	0	0
17	Urograndis	July	889	abaxial	0	0	0	0
17	Urograndis	July	890	adaxial	0	0	0	0
17	Urograndis	July	890	abaxial	0	0	0	0
17	Urograndis	July	891	adaxial	0	0	0	0
17	Urograndis	July	891	abaxial	0	0	0	0
17	Urograndis	July	892	adaxial	0.01	0	0	0
17	Urograndis	July	892	abaxial	0	0	0	0
17	Urograndis	July	893	adaxial	0	0	0	0
17	Urograndis	July	893	abaxial	0	0	0	0
17	Urograndis	July	894	adaxial	0.01	0	0	0
17	Urograndis	July	894	abaxial	0	0	0	0
17	Urograndis	July	895	adaxial	0	0	0	0
17	Urograndis	July	895	abaxial	0	0	0	0
17	Urograndis	July	896	adaxial	0	0	0	0
17	Urograndis	July	896	abaxial	0	0	0	0
17	Urograndis	July	897	adaxial	0	0	0	0
17	Urograndis	July	897	abaxial	0	0	0	0
17	Urograndis	July	898	adaxial	0	0	0	0
17	Urograndis	July	898	abaxial	0	0	0	0
17	Urograndis	July	899	adaxial	0	0	0	0
17	Urograndis	July	899	abaxial	0	0	0	0
17	Urograndis	July	900	adaxial	0	0	0	0
17	Urograndis	July	900	abaxial	0	0	0	0
21	Urograndis	July	901	adaxial	0	0	0	0
21	Urograndis	July	901	abaxial	0	0	0	0
21	Urograndis	July	902	adaxial	0	0	0	0
21	Urograndis	July	902	abaxial	0	0	0	0
21	Urograndis	July	903	adaxial	0	0	0	0
21	Urograndis	July	903	abaxial	0	0	0	0
21	Urograndis	July	904	adaxial	0	0	0	0
21	Urograndis	July	904	abaxial	0	0	0	0
21	Urograndis	July	905	adaxial	0	0	0	0
21	Urograndis	July	905	abaxial	0	0	0	0
21	Urograndis	July	906	adaxial	0	0	0	0
21	Urograndis	July	906	abaxial	0	0	0	0
21	Urograndis	July	907	adaxial	0	0	0	0
21	Urograndis	July	907	abaxial	0	0	0	0
21	Urograndis	July	908	adaxial	0	0	0	0
21	Urograndis	July	908	abaxial	0	0	0	0
21	Urograndis	July	909	adaxial	0	0	0	0
21	Urograndis	July	909	abaxial	0	0	0	0
21	Urograndis	July	910	adaxial	0	0	0	0
21	Urograndis	July	910	abaxial	0	0	0	0
21	Urograndis	July	911	adaxial	0	0	0	0
21	Urograndis	July	911	abaxial	0	0	0	0
21	Urograndis	July	912	adaxial	0	0	0	0
21	Urograndis	July	912	abaxial	0	0	0	0
21	Urograndis	July	913	adaxial	0	0	0	0
21	Urograndis	July	913	abaxial	0	0	0	0
21	Urograndis	July	914	adaxial	0	0	0	0
21	Urograndis	July	914	abaxial	0	0	0	0
21	Urograndis	July	915	adaxial	0	0	0	0
21	Urograndis	July	915	abaxial	0	0	0	0
21	Urograndis	July	916	adaxial	0	0	0	0
21	Urograndis	July	916	abaxial	0	0	0	0
21	Urograndis	July	917	adaxial	0	0	0	0
21	Urograndis	July	917	abaxial	0	0	0	0
21	Urograndis	July	918	adaxial	0	0	0	0
21	Urograndis	July	918	abaxial	0	0	0	0
21	Urograndis	July	919	adaxial	0	0	0	0
21	Urograndis	July	919	abaxial	0	0	0	0
21	Urograndis	July	920	adaxial	0	0	0	0
21	Urograndis	July	920	abaxial	0	0	0	0
22	Urocam	July	921	adaxial	0	0	0	0
22	Urocam	July	921	abaxial	0	0	0	0
22	Urocam	July	922	adaxial	0	0	0	0
22	Urocam	July	922	abaxial	0	0	0	0
22	Urocam	July	923	adaxial	0	0	0	0
22	Urocam	July	923	abaxial	0	0	0	0
22	Urocam	July	924	adaxial	0	0	0	0
22	Urocam	July	924	abaxial	0	0	0	0
22	Urocam	July	925	adaxial	0	0	0	0
22	Urocam	July	925	abaxial	0	0	0	0
22	Urocam	July	926	adaxial	0	0	0	0
22	Urocam	July	926	abaxial	0	0	0	0
22	Urocam	July	927	adaxial	0	0	0	0
22	Urocam	July	927	abaxial	0	0	0	0
22	Urocam	July	928	adaxial	0	0	0	0
22	Urocam	July	928	abaxial	0	0	0	0
22	Urocam	July	929	adaxial	0	0	0	0
22	Urocam	July	929	abaxial	0	0	0	0
22	Urocam	July	930	adaxial	0	0	0	0
22	Urocam	July	930	abaxial	0	0	0	0
22	Urocam	July	931	adaxial	0	0	0	0
22	Urocam	July	931	abaxial	0	0	0	0
22	Urocam	July	932	adaxial	0	0	0	0
22	Urocam	July	932	abaxial	0	0	0	0
22	Urocam	July	933	adaxial	0	0	0	0
22	Urocam	July	933	abaxial	0	0	0	0
22	Urocam	July	934	adaxial	0	0	0	0
22	Urocam	July	934	abaxial	0	0	0	0
22	Urocam	July	935	adaxial	0	0	0	0
22	Urocam	July	935	abaxial	0	0	0	0
22	Urocam	July	936	adaxial	0	0	0	0
22	Urocam	July	936	abaxial	0	0	0	0
22	Urocam	July	937	adaxial	0	0	0	0
22	Urocam	July	937	abaxial	0	0	0	0
22	Urocam	July	938	adaxial	0	0	0	0
22	Urocam	July	938	abaxial	0	0	0	0
22	Urocam	July	939	adaxial	0	0	0	0
22	Urocam	July	939	abaxial	0	0	0	0
22	Urocam	July	940	adaxial	0	0	0	0
22	Urocam	July	940	abaxial	0	0	0	0
24	Urocam	July	941	adaxial	0	0	0	0
24	Urocam	July	941	abaxial	0	0	0	0
24	Urocam	July	942	adaxial	0	0	0	0
24	Urocam	July	942	abaxial	0	0	0	0
24	Urocam	July	943	adaxial	0	0	0	0
24	Urocam	July	943	abaxial	0	0	0	0
24	Urocam	July	944	adaxial	0	0	0	0
24	Urocam	July	944	abaxial	0	0	0	0
24	Urocam	July	945	adaxial	0	0	0	0
24	Urocam	July	945	abaxial	0	0	0	0
24	Urocam	July	946	adaxial	0	0	0	0
24	Urocam	July	946	abaxial	0	0	0	0
24	Urocam	July	947	adaxial	0	0	0	0
24	Urocam	July	947	abaxial	0	0	0	0
24	Urocam	July	948	adaxial	0	0	0	0
24	Urocam	July	948	abaxial	0	0	0	0
24	Urocam	July	949	adaxial	0	0	0	0
24	Urocam	July	949	abaxial	0	0	0	0
24	Urocam	July	950	adaxial	0	0	0	0
24	Urocam	July	950	abaxial	0	0	0	0
24	Urocam	July	951	adaxial	0	0	0	0
24	Urocam	July	951	abaxial	0	0	0	0
24	Urocam	July	952	adaxial	0	0	0	0
24	Urocam	July	952	abaxial	0	0	0	0
24	Urocam	July	953	adaxial	0	0	0	0
24	Urocam	July	953	abaxial	0	0	0	0
24	Urocam	July	954	adaxial	0	0	0	0
24	Urocam	July	954	abaxial	0	0	0	0
24	Urocam	July	955	adaxial	0	0	0	0
24	Urocam	July	955	abaxial	0	0	0	0
24	Urocam	July	956	adaxial	0	0	0	0
24	Urocam	July	956	abaxial	0	0	0	0
24	Urocam	July	957	adaxial	0	0	0	0
24	Urocam	July	957	abaxial	0.03	0	0	0
24	Urocam	July	958	adaxial	0	0	0	0
24	Urocam	July	958	abaxial	0	0	0	0
24	Urocam	July	959	adaxial	0	0	0	0
24	Urocam	July	959	abaxial	0	0	0	0
24	Urocam	July	960	adaxial	0	0	0	0
24	Urocam	July	960	abaxial	0	0	0	0
1	E. camadulensis	August	961	adaxial	1.26	0.66	0.21	0
1	E. camadulensis	August	961	abaxial	4.28	0.31	0.2	0
1	E. camadulensis	August	962	adaxial	0.25	0.11	0	0
1	E. camadulensis	August	962	abaxial	1.18	0.14	0	0
1	E. camadulensis	August	963	adaxial	1.6	0.37	0.05	0
1	E. camadulensis	August	963	abaxial	1.37	0.48	0	0
1	E. camadulensis	August	964	adaxial	1.59	0.3	0	0
1	E. camadulensis	August	964	abaxial	2.26	0.13	0	0
1	E. camadulensis	August	965	adaxial	1.1	0.2	0.03	0
1	E. camadulensis	August	965	abaxial	1.44	0.21	0.07	0
1	E. camadulensis	August	966	adaxial	0.04	0.07	0	0
1	E. camadulensis	August	966	abaxial	0.57	0.16	0	0
1	E. camadulensis	August	967	adaxial	2.19	0.93	0.04	0
1	E. camadulensis	August	967	abaxial	4.98	1.52	0.03	0
1	E. camadulensis	August	968	adaxial	0.28	0.11	0	0
1	E. camadulensis	August	968	abaxial	0.43	0.09	0	0
1	E. camadulensis	August	969	adaxial	6.01	2.54	0.07	0
1	E. camadulensis	August	969	abaxial	6.05	1.23	0.09	0
1	E. camadulensis	August	970	adaxial	0.21	0.01	0	0
1	E. camadulensis	August	970	abaxial	0.13	0.03	0	0
1	E. camadulensis	August	971	adaxial	0.94	0.38	0	0
1	E. camadulensis	August	971	abaxial	1.92	0.14	0	0
1	E. camadulensis	August	972	adaxial	2.03	0.81	0	0
1	E. camadulensis	August	972	abaxial	3.56	0.35	0	0
1	E. camadulensis	August	973	adaxial	3.94	2.2	0.01	0
1	E. camadulensis	August	973	abaxial	10.32	1.31	0	0
1	E. camadulensis	August	974	adaxial	1.49	0.13	0	0
1	E. camadulensis	August	974	abaxial	2.84	0.13	0	0
1	E. camadulensis	August	975	adaxial	7.94	0.58	0.13	0
1	E. camadulensis	August	975	abaxial	13.69	1.2	0.01	0
1	E. camadulensis	August	976	adaxial	2.87	0.54	0.03	0
1	E. camadulensis	August	976	abaxial	2.31	1.48	0.12	0
1	E. camadulensis	August	977	adaxial	6.71	1.56	0	0
1	E. camadulensis	August	977	abaxial	14.73	1.38	0.05	0
1	E. camadulensis	August	978	adaxial	3.29	0.98	0	0
1	E. camadulensis	August	978	abaxial	6.86	1.08	0.1	0
1	E. camadulensis	August	979	adaxial	2.41	1.34	0.06	0
1	E. camadulensis	August	979	abaxial	5.6	1.14	0.01	0
1	E. camadulensis	August	980	adaxial	3.43	1.14	0.03	0
1	E. camadulensis	August	980	abaxial	6.57	1.23	0.09	0
2	E. camadulensis	August	981	adaxial	1.41	0.16	0	0
2	E. camadulensis	August	981	abaxial	1.27	0.19	0	0
2	E. camadulensis	August	982	adaxial	0.62	0.07	0.04	0
2	E. camadulensis	August	982	abaxial	1.12	0.07	0.1	0
2	E. camadulensis	August	983	adaxial	1.24	0.05	0.3	0
2	E. camadulensis	August	983	abaxial	0.47	0	0	0
2	E. camadulensis	August	984	adaxial	0.26	0.02	0	0
2	E. camadulensis	August	984	abaxial	0.34	0.02	0	0
2	E. camadulensis	August	985	adaxial	0.54	0.09	0	0
2	E. camadulensis	August	985	abaxial	0.65	0.17	0	0
2	E. camadulensis	August	986	adaxial	0.95	0.12	0.18	0
2	E. camadulensis	August	986	abaxial	2.39	0.12	0.1	0
2	E. camadulensis	August	987	adaxial	0.71	0.29	0.05	0
2	E. camadulensis	August	987	abaxial	1.1	0.15	0.1	0
2	E. camadulensis	August	988	adaxial	0.09	0.04	0	0
2	E. camadulensis	August	988	abaxial	0.18	0.04	0	0
2	E. camadulensis	August	989	adaxial	0.13	0.22	0.02	0
2	E. camadulensis	August	989	abaxial	0.76	0.17	0	0
2	E. camadulensis	August	990	adaxial	5.09	2.15	0.18	0
2	E. camadulensis	August	990	abaxial	3.97	0.72	0.01	0
2	E. camadulensis	August	991	adaxial	2.03	0.01	0	0
2	E. camadulensis	August	991	abaxial	1.39	0.02	0	0
2	E. camadulensis	August	992	adaxial	0.09	0.01	0	0
2	E. camadulensis	August	992	abaxial	0.26	0	0	0
2	E. camadulensis	August	993	adaxial	0.22	0.04	0	0
2	E. camadulensis	August	993	abaxial	0.43	0.04	0	0
2	E. camadulensis	August	994	adaxial	2.39	0.96	0	0
2	E. camadulensis	August	994	abaxial	4.05	0.48	0.01	0
2	E. camadulensis	August	995	adaxial	0.18	0.03	0	0
2	E. camadulensis	August	995	abaxial	0.11	0	0	0
2	E. camadulensis	August	996	adaxial	1.12	0.14	0	0
2	E. camadulensis	August	996	abaxial	1.84	0.12	0	0
2	E. camadulensis	August	997	adaxial	1.33	0.07	0.1	0
2	E. camadulensis	August	997	abaxial	0.67	0.09	0	0
2	E. camadulensis	August	998	adaxial	1.74	0.4	0.1	0
2	E. camadulensis	August	998	abaxial	0.85	0.2	0.1	0
2	E. camadulensis	August	999	adaxial	0.2	0.07	0	0
2	E. camadulensis	August	999	abaxial	0.87	0.1	0	0
2	E. camadulensis	August	1000	adaxial	1.66	0.26	0	0
2	E. camadulensis	August	1000	abaxial	2.32	0.4	0	0
17	Urograndis	August	1001	adaxial	0	0	0	0
[truncated: 879 more rows]
